# Supplementary material for: Novel roseophages provide insights into a genetically and ecologically diverse phage family
Source: Microb Genom. 2025 Nov 19;11(11):001568. doi: 10.1099/mgen.0.001568 (PMC12629253; doi:10.1099/mgen.0.001568)
Supplement: Uncited Supplementary Material 2. [file mgen-11-01568-s002.xlsx]

## Sheet: Table S1
Table S1. Genome annotation of the seven isolated roseophages.
Phage and ORF #	start	stop	Length	Strand	Predicted function	Significant hit in NCBI-nr database (accession no., identity %, bitscore)	PFAM (accession, E-value)
CRP_406_gp_1	3	140	46	-	hypothetical protein
CRP_406_gp_2	137	850	237	-	phage tail protein	phage tail protein[Colwellia sp. 6_MG-2023](WP_303602945.1, 26.786, 89)
CRP_406_gp_3	1003	1173	56	-	hypothetical protein	hypothetical protein[Crocinitomicaceae bacterium](MAR68751.1, 46, 45.8)
CRP_406_gp_4	1163	1489	108	-	hypothetical protein	hypothetical protein[Rhodospirillales bacterium](MEL0015292.1, 59.322, 74.3)
CRP_406_gp_5	1486	3279	597	-	DNA primase/helicase	DNA primase/helicase[uncultured Mediterranean phage uvMED](BAR19356.1, 33.268, 268)	AAA_25(PF13481.9,1.5e-39)
CRP_406_gp_6	3362	4015	217	-	DUF2815 family protein	single-stranded DNA-binding protein[Pelagibacter phage HTVC011P](YP_007517772.1, 37.681, 48.5)
CRP_406_gp_7	4028	4819	263	-	PD-(D/E)XK nuclease-like domain-containing protein	PD-(D/E)XK nuclease-like domain-containing protein[Rhodospirillales bacterium](MEL0015149.1, 43.511, 211)	PDDEXK-like domain of unknown function (DUF3799)(PF12684.10, 1e-17)
CRP_406_gp_8	4822	5274	150	-	hypothetical protein	hypothetical protein[Actinomycetota bacterium](MAW27126.1, 44.218, 112)
CRP_406_gp_9	5255	5668	137	-	putative bacteriophage-related protein	putative bacteriophage-related protein[Rhodovulum sulfidophilum](BAQ71229.1, 42.308, 115)
CRP_406_gp_10	5668	5829	53	-	hypothetical protein, partial	hypothetical protein, partial[Lentibacter algarum](WP_304190001.1, 67.925, 77.8)
CRP_406_gp_11	5959	6237	92	+	hypothetical protein		Ferric iron reductase FhuF-like transporter(PF06276.15,0.00086)
CRP_406_gp_12	6279	6377	32	+	hypothetical protein
CRP_406_gp_13	6374	6592	72	+	hypothetical protein
CRP_406_gp_14	6583	6762	59	+	hypothetical protein	hypothetical protein[Phycisphaerae bacterium](MAO24594.1, 52.632, 55.5)
CRP_406_gp_15	6762	7148	128	+	hypothetical protein	hypothetical protein[Candidatus Poseidoniales archaeon](MEK9699226.1, 31.034, 54.7)
CRP_406_gp_16	7159	7356	65	+	recombination protein RecR	recombination protein RecR[Campylobacteraceae bacterium](NVJ52613.1, 41.509, 42.7)	RecR protein(PF02132.18,0.00094)
CRP_406_gp_17	7607	7801	64	+	hypothetical protein
CRP_406_gp_18	7823	7915	30	-	hypothetical protein
CRP_406_gp_19	7912	8133	73	-	hypothetical protein	hypothetical protein[Pseudomonadota bacterium](MEN9761307.1, 46.154, 62.4)
CRP_406_gp_20	8124	8798	224	-	N-acetylmuramoyl-L-alanine amidase	N-acetylmuramoyl-L-alanine amidase[Flavobacteriaceae bacterium](MDG1313997.1, 52.889, 249)	N-acetylmuramoyl-L-alanine amidase (PF01510.28,1.7e-20)
CRP_406_gp_21	8795	8980	61	-	hypothetical protein	hypothetical protein[Porticoccaceae bacterium UBA1117](CAI8356317.1, 73.214, 96.3)
CRP_406_gp_22	8973	9167	64	-	hypothetical protein
CRP_406_gp_23	9246	9716	156	-	peptidase	peptidase[Roseobacter phage CRP-902](WED25141.1, 33.333, 55.8)
CRP_406_gp_24	9716	9925	69	-	hypothetical protein	hypothetical protein[Yoonia sp.](WP_327542755.1, 62.319, 89)
CRP_406_gp_25	9940	10482	180	-	N-acetylmuramidase/lysin	N-acetylmuramidase/lysin[uncultured Mediterranean phage uvMED](BAR16309.1, 49.206, 117)
CRP_406_gp_26	10492	13905	1137	-	virion structural protein	virion structural protein[Phage C72C1](WJE88142.1, 36.692, 273)	SPRY domain(PF00622.31,8.1e-17)
CRP_406_gp_27	13907	14575	222	-	putative tail fiber	putative tail fiber[Podoviridae sp. ct2cs2](QGH72218.1, 60.215, 111)
CRP_406_gp_28	14575	17445	956	-	phage tail protein	phage tail protein[Flavobacteriaceae bacterium](MDG1315230.1, 56.667, 929)	Putative phage tail protein (PF13550.9,8.8e-1)
CRP_406_gp_29	17445	17876	143	-	DUF6950 family protein	DUF6950 family protein[Lentibacter algarum](WP_304189320.1, 37.879, 91.7)
CRP_406_gp_30	17876	18442	188	-	phage minor tail protein L	phage minor tail protein L[uncultured Mediterranean phage uvMED](BAQ84222.1, 42.105, 161)
CRP_406_gp_31	18442	19062	206	-	putative tail structural protein	putative tail structural protein[Roseobacter phage CRP-6](QBQ72766.1, 51.942, 205)
CRP_406_gp_32	19062	20522	486	-	putative tape measure protein	putative tape measure protein[Roseobacter phage CRP-6](QBQ72767.1, 46.185, 202)	Prophage tail length tape measure protein (PF06791.16,0.00049)
CRP_406_gp_33	20661	21005	114	-	hypothetical protein	hypothetical protein[Lentibacter algarum](WP_304190902.1, 54.386, 136)
CRP_406_gp_34	21007	21411	134	-	phage tail tube protein	phage tail tube protein[bacterium](MDA7760651.1, 41.86, 103)	Phage tail tube protein (PF06199.14,8.3e-06)
CRP_406_gp_35	21424	21867	147	-	phage tail terminator protein	phage tail terminator protein[Rhodospirillales bacterium](MEL0015560.1, 60.544, 175)	Phage minor tail protein U (PF06141.14,0.00011)
CRP_406_gp_36	21869	22165	98	-	head-tail joining protein	head-tail joining protein[Pelagibacteraceae bacterium](MEK9954982.1, 67.01, 146)	Phage Head-Tail Attachment (PF05354.14,7.6e-06)
CRP_406_gp_37	22165	22389	74	-	hypothetical protein	hypothetical protein[Candidatus Poseidoniales archaeon](MEK9700061.1, 64.865, 82.8)
CRP_406_gp_38	22443	24827	794	-	major capsid protein	major capsid protein[Pelagibacteraceae bacterium](MEK9917971.1, 59.443, 951)	Phage capsid family (PF05065.16,2e-32)
CRP_406_gp_39	24814	26319	501	-	portal protein	portal protein[Pelagibacteraceae bacterium](MEK9917970.1, 58.233, 636)	Phage portal protein, lambda family (PF05136.16, 1.9e-104)
CRP_406_gp_40	26321	26908	195	-	hypothetical protein	hypothetical protein[Gammaproteobacteria bacterium](HAF38459.1, 68.205, 280)
CRP_406_gp_41	26913	28757	614	-	terminase large subunit	terminase large subunit[Rhodospirillales bacterium](MEL0015553.1, 77.036, 1019)	Terminase large subunit gpA (PF20454.1, 3.6e-93)
CRP_406_gp_42	28717	29187	156	-	terminase small subunit	terminase small subunit[Herbaspirillum sp.](WP_288064032.1, 57.718, 164)
CRP_701_gp_1	171	884	237	-	hypothetical protein	hypothetical protein[Alphaproteobacteria bacterium](MEK9597329.1, 32, 127)
CRP_701_gp_2	1028	1183	51	-	hypothetical protein	phage minor tail protein L[uncultured Mediterranean phage uvMED](BAQ84222.1, 43.158, 152)
CRP_701_gp_3	1164	1349	61	-	hypothetical protein, partial	hypothetical protein, partial[Lentibacter algarum](WP_304189405.1, 43.636, 55.8)
CRP_701_gp_4	1445	3277	610	-	DNA primase/helicase	DNA primase/helicase[uncultured Mediterranean phage uvMED](BAR19356.1, 30.903, 266)	AAA domain (PF13481.9,2.6e-39)
CRP_701_gp_5	3365	3880	171	-	VUT family protein	VUT family protein[Pseudomonadota bacterium](MDA0852887.1, 56.805, 193)	Putative vitamin uptake transporter (PF02592.18,1.7e-10)
CRP_701_gp_6	3891	4490	199	-	DpdA-like tRNA-guanine transglycosylase	DpdA-like tRNA-guanine transglycosylase[Arthrobacter phage Aoka](UVF61163.1, 47.59, 144)
CRP_701_gp_7	4487	5224	245	-	hypothetical protein UFOVP373_9	hypothetical protein UFOVP373_9[uncultured Caudovirales phage](CAB5222468.1, 40.167, 172)
CRP_701_gp_8	5208	6005	265	-	PD-(D/E)XK nuclease-like domain-containing protein, partial	PD-(D/E)XK nuclease-like domain-containing protein, partial[Lentibacter algarum](WP_304190005.1, 52.174, 273)	PDDEXK-like domain of unknown function (DUF3799) (PF12684.10, 1.7e-21)
CRP_701_gp_9	6002	6595	197	-	DNA-directed RNA polymerase subunit alpha, partial	DNA-directed RNA polymerase subunit alpha, partial[Mesorhizobium sp.](TIN84808.1, 43.077, 52.4)	Bacterial RNA polymerase, alpha chain C terminal domain (PF03118.18,6.6e-11)
CRP_701_gp_10	6579	6992	137	-	putative bacteriophage-related protein	putative bacteriophage-related protein[Rhodovulum sulfidophilum](BAQ67228.1, 41.985, 102)
CRP_701_gp_11	6985	7167	60	-	hypothetical protein	hypothetical protein[Lentibacter algarum](WP_304189031.1, 57.692, 63.2)
CRP_701_gp_12	7294	7563	89	+	hypothetical protein
CRP_701_gp_13	7576	7767	63	+	hypothetical protein		Effector-associated domain 9 (PF19962.2, 0.00016)
CRP_701_gp_14	7769	8041	90	+	hypothetical protein	hypothetical protein[Xanthomarina gelatinilytica](HCY82313.1, 65.169, 129)
CRP_701_gp_15	8034	8129	31	+	hypothetical protein
CRP_701_gp_16	8126	8311	61	+	hypothetical protein		DnaJ central domain (PF00684.22, 0.00012)
CRP_701_gp_17	8432	8626	64	+	hypothetical protein	hypothetical protein[uncultured Mediterranean phage uvMED](BAR19163.1, 57.143, 53.1)
CRP_701_gp_18	8623	9333	236	+	site-specific DNA-methyltransferase	site-specific DNA-methyltransferase[Acidimicrobiales bacterium](MCH2416773.1, 41.589, 178)	DNA methylase (PF01555.21, 9e-13)
CRP_701_gp_19	9431	9637	68	+	hypothetical protein	hypothetical protein[Actinomycetota bacterium](MAW27138.1, 61.765, 96.7)
CRP_701_gp_20	9639	10262	207	-	glycoside hydrolase	glycoside hydrolase[Phycisphaerae bacterium](MAO24655.1, 64.878, 287)
CRP_701_gp_21	10259	10660	133	-	holin family protein	holin family protein[Candidatus Poseidoniales archaeon](MEK9694295.1, 72.519, 202)	Holin of 3TMs (PF11351.11, 4.6e-18)
CRP_701_gp_22	10657	10962	101	-	hypothetical protein	hypothetical protein[Planktomarina temperata](MDA8860408.1, 62.5, 91.7)
CRP_701_gp_23	11056	11232	58	-	hypothetical protein	hypothetical protein[uncultured Mediterranean phage uvMED](BAQ90119.1, 38.182, 55.8)
CRP_701_gp_24	11226	11702	158	-	peptidase	peptidase[uncultured Mediterranean phage uvMED](BAQ85840.1, 38.272, 94.4)
CRP_701_gp_25	11706	12128	140	-	methyl-accepting chemotaxis sensory transducer	methyl-accepting chemotaxis sensory transducer[uncultured Mediterranean phage uvMED](BAQ89717.1, 47.368, 119)
CRP_701_gp_26	12133	12324	63	-	hypothetical protein	hypothetical protein[Phycisphaerae bacterium](MAO22097.1, 65.079, 92)
CRP_701_gp_27	12326	14185	619	-	tail fiber protein	tail fiber protein[uncultured phage_MedDCM-OCT-S28-C3](YP_009778085.1, 55.254, 259)
CRP_701_gp_28	14186	17137	983	-	phage tail protein	phage tail protein[Flavobacteriaceae bacterium](MDG1315230.1, 57.673, 936)	Putative phage tail protein (PF13550.9, 5.8e-09)
CRP_701_gp_29	17138	17569	143	-	DUF6950 family protein	DUF6950 family protein[Sphingomonas sp. PAMC 26621](WP_138995712.1, 33.333, 73.6)
CRP_701_gp_30	17569	18138	189	-	phage minor tail protein L	phage minor tail protein L[Crocinitomicaceae bacterium](MAR68751.1, 55.319, 56.6)
CRP_701_gp_31	18138	18758	206	-	putative tail structural protein	putative tail structural protein[Roseobacter phage CRP-6](QBQ72766.1, 47.573, 191)
CRP_701_gp_32	18758	20245	495	-	putative tape measure protein	putative tape measure protein[Roseobacter phage CRP-6](QBQ72767.1, 30.526, 207)	Prophage tail length tape measure protein (PF06791.16, 4.8e-05)
CRP_701_gp_33	20387	20731	114	-	putative phage tail assembly chaperone	putative phage tail assembly chaperone[uncultured Mediterranean phage uvMED](BAQ91019.1, 30.172, 52)
CRP_701_gp_34	20736	21137	133	-	Phage major tail protein 2	Phage major tail protein 2[uncultured Mediterranean phage uvMED](BAR19846.1, 45.113, 99)	Phage tail tube protein (PF06199.14, 5e-06)
CRP_701_gp_35	21150	21593	147	-	phage tail terminator protein	phage tail terminator protein[Rhodospirillales bacterium](MEL0015560.1, 61.224, 180)
CRP_701_gp_36	21594	21890	98	-	head-tail joining protein	head-tail joining protein[Pelagibacteraceae bacterium](MEK9954982.1, 56.701, 125)	Phage Head-Tail Attachment (PF05354.14, 0.00033)
CRP_701_gp_37	21890	22117	75	-	hypothetical protein	hypothetical protein[Candidatus Poseidoniales archaeon](MEK9700061.1, 94.667, 115)
CRP_701_gp_38	22173	24797	874	-	major capsid protein	phage major capsid protein[Pelagibacteraceae bacterium](MEK9917971.1, 56.483, 940)	Phage capsid family (PF05065.16, 2.7e-30)
CRP_701_gp_39	24784	26289	501	-	portal protein	portal protein[Pelagibacteraceae bacterium](MEK9917970.1, 59.438, 642)	Phage portal protein, lambda family (PF05136.16, 1e-102)
CRP_701_gp_40	26291	26875	194	-	hypothetical protein	hypothetical protein[uncultured Planktomarina sp.](WP_347838010.1, 55.155, 227)
CRP_701_gp_41	26879	28723	614	-	terminase large subunit	terminase large subunit[Rhodospirillales bacterium](MEL0015553.1, 76.547, 1017)	Terminase large subunit gpA (PF20454.1, 2.4e-90)
CRP_701_gp_42	28677	29144	155	-	terminase small subunit	terminase small subunit[Herbaspirillum sp.](WP_288064032.1, 56.209, 162)
CRP_811_gp_1	213	476	87	+	hypothetical protein
CRP_811_gp_2	670	876	68	-	hypothetical protein
CRP_811_gp_3	966	1922	318	-	hypothetical protein	hypothetical protein[Planctomycetota bacterium](MEY2714894.1, 37.066, 135)
CRP_811_gp_4	1992	2213	73	-	hypothetical protein
CRP_811_gp_5	2297	3007	236	-	hypothetical protein	hypothetical protein[Rhodospirillales bacterium](MEL0090471.1, 30.651, 95.9)
CRP_811_gp_6	3068	3262	64	-	hypothetical protein
CRP_811_gp_7	3270	3542	90	-	phosphofructokinase	phosphofructokinase[Rhodospirillales bacterium](MEL0015145.1, 58.824, 95.5)	Domain of unknown function (DUF6378) (PF19905.2,9.2e-23)
CRP_811_gp_8	3542	4003	153	-	hypothetical protein
CRP_811_gp_9	4005	4574	189	-	hypothetical protein	hypothetical protein[bacterium LRH843](NEU33725.1, 92.391, 178)
CRP_811_gp_10	4761	6998	745	-	DNA primase/helicase	DNA primase/helicase[uncultured Mediterranean phage uvMED](BAQ89673.1, 45.098, 311)	AAA domain (PF13481.9, 1.4e-37)
CRP_811_gp_11	7111	7722	203	-	ssDNA-binding protein	ssDNA-binding protein[Campylobacter devanensis](WP_086241870.1, 38.776, 60.5)	Protein of unknown function (DUF2815) (PF10991.11, 2e-05)
CRP_811_gp_12	7803	8597	264	-	PD-(D/E)XK nuclease-like domain-containing protein	PD-(D/E)XK nuclease-like domain-containing protein[Winogradskyella sp.](MDB9721011.1, 46.241, 239)	PDDEXK-like domain of unknown function (DUF3799) (PF12684.10,5.4e-27)
CRP_811_gp_13	8587	9003	138	-	putative bacteriophage-related protein	putative bacteriophage-related protein[Rhodovulum sulfidophilum](BAQ67228.1, 48.485, 126)
CRP_811_gp_14	9003	9164	53	-	hypothetical protein
CRP_811_gp_15	9309	9398	29	+	hypothetical protein
CRP_811_gp_16	9409	9585	58	+	hypothetical protein
CRP_811_gp_17	9582	9776	64	+	hypothetical protein
CRP_811_gp_18	9790	9960	56	+	hypothetical protein
CRP_811_gp_19	9953	10306	117	+	DUF551 domain-containing protein
CRP_811_gp_20	10296	10823	175	+	pentapeptide repeat-containing protein	DUF551 domain-containing protein[Microcystis sp. M049S1](MCA2862989.1, 52.459, 53.5)	Pentapeptide repeats (8 copies) (PF01469.21,6.2e-19)
CRP_811_gp_21	10816	11046	76	+	hypothetical protein	pentapeptide repeat-containing protein[Paracoccaceae bacterium](MCR9147779.1, 70.064, 238)
CRP_811_gp_22	11033	11314	93	+	hypothetical protein	hypothetical protein[bacterium](MDA7915279.1, 38.75, 60.5)
CRP_811_gp_23	11344	11490	48	+	helix-turn-helix domain-containing protein	hypothetical protein CRP804_gp50[Roseobacter phage CRP-804](WMM94928.1, 82.192, 126)
CRP_811_gp_24	11487	11810	107	+	hypothetical protein	winged helix-turn-helix domain-containing protein[Yoonia sp. R2331](WP_369438021.1, 30.189, 48.1)
CRP_811_gp_25	11861	12280	139	+	hypothetical protein	hypothetical protein[Verrucomicrobiota bacterium](MEN9777579.1, 44.715, 91.7)
CRP_811_gp_26	12256	12465	69	-	hypothetical protein
CRP_811_gp_27	12491	12697	68	-	hypothetical protein
CRP_811_gp_28	12837	13058	73	-	hypothetical protein	hypothetical protein[Ruegeria arenilitoris](WP_170334961.1, 42.466, 50.8)
CRP_811_gp_29	13055	13699	214	-	N-acetylmuramoyl-L-alanine amidase	N-acetylmuramoyl-L-alanine amidase[Sulfitobacter mediterraneus](WP_203239209.1, 52.358, 231)	N-acetylmuramoyl-L-alanine amidase (PF01510.28, 6.1e-19)
CRP_811_gp_30	13699	13944	81	-	DUF2852 domain-containing protein	DUF2852 domain-containing protein[Ketogulonicigenium vulgare](WP_273687129.1, 43.836, 76.6)
CRP_811_gp_31	13945	14487	180	-	N-acetylmuramidase/lysin	N-acetylmuramidase/lysin[uncultured Mediterranean phage uvMED](BAR34487.1, 38.725, 118)
CRP_811_gp_32	14493	16883	796	-	LamG-like jellyroll fold domain-containing protein	LamG-like jellyroll fold domain-containing protein[Hyphomonas sp.](WP_290944455.1, 45.411, 580)
CRP_811_gp_33	16926	17669	247	-	fiber protein	fiber protein[uncultured Mediterranean phage uvMED](BAR34089.1, 35.361, 128)
CRP_811_gp_34	17666	20581	971	-	phage tail protein	phage tail protein[Pseudoalteromonas sp.](WP_287200860.1, 45.838, 811)	Putative phage tail protein (PF13550.9, 2.8e-10)
CRP_811_gp_35	20578	20991	137	-	DUF6950 family protein	DUF6950 family protein[Lentibacter algarum](WP_304189320.1, 50.37, 152)
CRP_811_gp_36	20970	21521	183	-	phage minor tail protein L	phage minor tail protein L[uncultured Mediterranean phage uvMED](BAQ84222.1, 37.696, 134)
CRP_811_gp_37	21521	22120	199	-	putative tail structural protein	putative tail structural protein[Roseobacter phage CRP-6](QBQ72766.1, 57.286, 234)
CRP_811_gp_38	22120	23691	523	-	putative tape measure protein	putative tape measure protein[Roseobacter phage CRP-6](QBQ72767.1, 57.143, 199)	Lambda phage tail tape-measure protein (PF09718.13, 7.9e-07)
CRP_811_gp_39	23830	24174	114	-	putative phage tail assembly chaperone	putative phage tail assembly chaperone[uncultured Mediterranean phage uvMED](BAR28570.1, 37.079, 58.9)
CRP_811_gp_40	24192	24584	130	-	phage major tail protein 2	phage major tail protein 2[uncultured Mediterranean phage uvMED](BAR36724.1, 61.24, 174)
CRP_811_gp_41	24596	25039	147	-	phage tail terminator protein	phage tail terminator protein[Rhodospirillales bacterium](MEL0015560.1, 59.864, 187)	Phage minor tail protein U (PF06141.14, 0.00094)
CRP_811_gp_42	25039	25335	98	-	head-tail joining protein	head-tail joining protein[Pelagibacteraceae bacterium](MEK9954982.1, 72.449, 156)
CRP_811_gp_43	25316	25486	56	-	hypothetical protein	hypothetical protein[Herbaspirillum sp.](WP_288065182.1, 51.064, 48.5)
CRP_811_gp_44	25476	25763	95	-	conserved unknown protein	conserved unknown protein[uncultured Mediterranean phage uvMED](BAR32829.1, 53.947, 71.2)
CRP_811_gp_45	25763	28213	816	-	major capsid protein	major capsid protein[Herbaspirillum sp.](WP_288065186.1, 81.011, 1308)	Phage capsid family (PF05065.16,1.4e-41)
CRP_811_gp_46	28191	29687	498	-	portal protein	portal protein[Lentibacter algarum](WP_304190007.1, 80.165, 801)	Phage portal protein, lambda family (PF05136.16, 6e-98)
CRP_811_gp_47	29687	30280	197	-	hypothetical protein	hypothetical protein[Lentibacter algarum](WP_304190008.1, 78.173, 317)
CRP_811_gp_48	30280	32130	616	-	terminase large subuni	terminase large subunit[Rhodospirillales bacterium](MEL0015553.1, 78.93, 1042)	Terminase large subunit gpA (PF20454.1, 1e-96)
CRP_811_gp_49	32084	32557	157	-	terminase small subunit	terminase small subunit[Herbaspirillum sp.](WP_288064032.1, 69.032, 212)	Phage DNA packaging protein Nu1 (PF07471.15,0.00012)
CRP_821_gp_1	277	906	209	-	phage tail protein	phage tail protein[Colwellia sp. 6_MG-2023](WP_303602945.1, 28.061, 71.6)
CRP_821_gp_2	923	1105	60	-	hypothetical protein
CRP_821_gp_3	1102	1419	105	-	dATP/dGTP diphosphohydrolase domain-containing protein	dATP/dGTP diphosphohydrolase domain-containing protein[Sulfitobacter sp. PS-8MA](WP_368442013.1, 63.158, 134)	dATP/dGTP diphosphohydrolase, N-terminal (PF18909.3, 1.1e-36)
CRP_821_gp_4	1423	1854	143	-	hypothetical protein	hypothetical protein[Herbaspirillum sp.](WP_288063605.1, 33.103, 70.9)
CRP_821_gp_5	1907	2710	267	-	phosphoadenosine phosphosulfate reductase family protein	phosphoadenosine phosphosulfate reductase family protein[Pseudomonadota bacterium](MDA0320400.1, 60.741, 345)	Phosphoadenosine phosphosulfate reductase family (PF01507.22, 1.3e-07)
CRP_821_gp_6	2703	3281	192	-	hypothetical protein	hypothetical protein[bacterium LRH843](NEU33725.1, 88.043, 169)
CRP_821_gp_7	3457	5694	745	-	DNA primase/helicase	DNA primase/helicase[uncultured Mediterranean phage uvMED](BAR19155.1, 46.218, 327)	AAA domain (PF13481.9, 4e-37)
CRP_821_gp_8	5809	6420	203	-	ssDNA-binding protein	ssDNA-binding protein[Campylobacter hyointestinalis](WP_059432684.1, 31.707, 62)	Protein of unknown function (DUF2815) (PF10991.11, 1.4e-06)
CRP_821_gp_9	6433	7227	264	-	PD-(D/E)XK nuclease-like domain-containing protein	PD-(D/E)XK nuclease-like domain-containing protein[Winogradskyella sp.](MDB9721011.1, 49.042, 263)	PDDEXK-like domain of unknown function (DUF3799 (PF12684.10, 2.4e-25)
CRP_821_gp_10	7224	7517	97	-	site-specific DNA-cytosine methylase	site-specific DNA-cytosine methylase[Ochrobactrum sp. P6BSIII](MBA8822266.1, 36.957, 55.1)	helix-turn-helix DNA-binding (PF13412.9, 0.00016)
CRP_821_gp_11	7501	7917	138	-	putative bacteriophage-related protein	putative bacteriophage-related protein[Rhodovulum sulfidophilum](BAQ67228.1, 46.97, 121)
CRP_821_gp_12	7910	8983	357	-	DNA cytosine methyltransferase	DNA cytosine methyltransferase[Rhodobacterales bacterium FZCC0083](WRQ46237.1, 61.905, 468)	C-5 cytosine-specific DNA methylase (PF00145.20, 3.7e-61)
CRP_821_gp_13	8983	9144	53	-	hypothetical protein
CRP_821_gp_14	9289	9381	30	+	hypothetical protein
CRP_821_gp_15	9392	9571	59	+	hypothetical protein
CRP_821_gp_16	9568	9729	53	+	hypothetical protein
CRP_821_gp_17	9713	10039	108	+	hypothetical protein
CRP_821_gp_18	10036	10257	73	+	hypothetical protein
CRP_821_gp_19	10250	10501	83	+	hypothetical protein	hypothetical protein[Acidimicrobiia bacterium](HEY7823309.1, 56.579, 95.1)
CRP_821_gp_20	10476	10661	61	+	hypothetical protein		DnaJ central domain (PF00684.22, 0.0003)
CRP_821_gp_21	10664	10987	107	+	helix-turn-helix domain-containing protein	helix-turn-helix domain-containing protein[Yoonia sp. R2331](WP_369438021.1, 31.132, 50.1)
CRP_821_gp_22	11038	11457	139	+	hypothetical protein	hypothetical protein[Verrucomicrobiota bacterium](MEN9777579.1, 45.161, 93.2)
CRP_821_gp_23	11668	11874	68	-	hypothetical protein
CRP_821_gp_24	11883	12395	170	-	glycoside hydrolase family 108 protein	glycoside hydrolase family 108 protein[Flavobacteriaceae bacterium](MDG1313930.1, 75, 270)	Glycosyl hydrolase 108 (PF05838.15, 6.5e-2)
CRP_821_gp_25	12392	12769	125	-	TMhelix containing protein	TMhelix containing protein[Vibrio phage 1.244.A._10N.261.54.C3](AUR97896.1, 34.752, 64.3)
CRP_821_gp_26	12770	13069	99	-	hypothetical protein	hypothetical protein[Phycisphaerae bacterium](NIS49788.1, 90.909, 184)	Homeobox associated leucine zipper (PF02183.21, 0.00014)
CRP_821_gp_27	13066	13545	159	-	hypothetical protein	hypothetical protein[Phycisphaerae bacterium](NIS49787.1, 85.535, 287)
CRP_821_gp_28	13545	15152	535	-	putative structural protein	putative structural protein[Roseobacter phage CRP-5](QBQ72720.1, 48.614, 324)	Chaperone of endosialidase (PF13884.9, 2.6e-09)
CRP_821_gp_29	15153	18068	971	-	phage tail protein	phage tail protein[uncultured Caudovirales phage](CAB4151594.1, 56.458, 1055)	Putative phage tail protein (PF13550.9, 1.1e-08)
CRP_821_gp_30	18065	18478	137	-	DUF6950 family protein	DUF6950 family protein[Lentibacter algarum](WP_304189320.1, 51.111, 152)
CRP_821_gp_31	18457	19008	183	-	hypothetical protein UM181_14950	hypothetical protein UM181_14950[Alphaproteobacteria bacterium US3C007](WQC62596.1, 63.934, 249)
CRP_821_gp_32	19008	19607	199	-	putative tail structural protein	putative tail structural protein[Roseobacter phage CRP-6](QBQ72766.1, 57.286, 236)
CRP_821_gp_33	19607	21073	488	-	putative tape measure protein	putative tape measure protein[Roseobacter phage CRP-6](QBQ72767.1, 37.108, 211)	Lambda phage tail tape-measure protein (PF09718.13, 2.7e-05)
CRP_821_gp_34	21212	21556	114	-	putative phage tail assembly chaperone	putative phage tail assembly chaperone[uncultured Mediterranean phage uvMED](BAR28570.1, 39.326, 65.1)
CRP_821_gp_35	21574	21966	130	-	phage major tail protein 2	phage major tail protein 2[uncultured Mediterranean phage uvMED](BAR36724.1, 64.341, 179)
CRP_821_gp_36	21978	22421	147	-	phage tail terminator protein	phage tail terminator protein[Rhodospirillales bacterium](MEL0015560.1, 61.224, 191)	Phage minor tail protein U (PF06141.14, 0.00044)
CRP_821_gp_37	22421	22717	98	-	head-tail joining protein	head-tail joining protein[Pelagibacteraceae bacterium](MEK9954982.1, 68.367, 148)	Phage Head-Tail Attachment (PF05354.14, 0.0005)
CRP_821_gp_38	22721	22945	74	-	hypothetical protein	hypothetical protein[Klebsiella pneumoniae](WP_414200377.1, 58.108, 72)
CRP_821_gp_39	22997	25921	974	-	phage major capsid protein	major capsid protein[Pelagibacteraceae bacterium](MEK9917971.1, 65.258, 986)	Phage capsid family (PF05065.16, 7.2e-34)
CRP_821_gp_40	25902	27398	498	-	phage portal protein	portal protein[Pelagibacteraceae bacterium](MEK9917970.1, 58.149, 630)	Phage portal protein, lambda family (PF05136.16, 8.4e-100)
CRP_821_gp_41	27398	27985	195	-	hypothetical protein	hypothetical protein[Gammaproteobacteria bacterium](HAF38459.1, 69.072, 293)
CRP_821_gp_42	27989	29635	548	-	terminase large subunit	terminase large subunit[Rhodospirillales bacterium](MEL0015553.1, 78.285, 938)	Terminase large subunit gpA (PF20454.1, 3e-95)
CRP_821_gp_43	29787	30260	157	-	terminase small subunit	terminase small subunit[Herbaspirillum sp.](WP_288064032.1, 67.097, 215)	Phage DNA packaging protein Nu1 (PF07471.15, 0.00034)
CRP_822_gp_1	201	905	234	-	hypothetical protein	hypothetical protein[Rhodospirillales bacterium](MEL0015143.1, 36.626, 135)
CRP_822_gp_2	922	1104	60	-	hypothetical protein
CRP_822_gp_3	1101	1418	105	-	dATP/dGTP diphosphohydrolase domain-containing protein	dATP/dGTP diphosphohydrolase domain-containing protein[Falsochrobactrum ovis](WP_111575333.1, 66.316, 136)	dATP/dGTP diphosphohydrolase, N-terminal (PF18909.3, 1.1e-36)
CRP_822_gp_4	1422	1853	143	-	hypothetical protein	hypothetical protein[Herbaspirillum sp.](WP_288063605.1, 33.103, 70.9)
CRP_822_gp_5	1906	2709	267	-	phosphoadenosine phosphosulfate reductase family protein	phosphoadenosine phosphosulfate reductase family protein[Pseudomonadota bacterium](MDA0320400.1, 60.741, 345)	Phosphoadenosine phosphosulfate reductase family (F01507.22, 1.3e-07)
CRP_822_gp_6	2702	3280	192	-	hypothetical protein	hypothetical protein[bacterium LRH843](NEU33725.1, 88.043, 169)
CRP_822_gp_7	3456	5693	745	-	DNA primase/helicase	DNA primase/helicase[uncultured Mediterranean phage uvMED](BAQ89732.1, 46.218, 327)	AAA domain (PF13481.9, 7.8e-41)
CRP_822_gp_8	5808	6419	203	-	ssDNA-binding protein	ssDNA-binding protein[Campylobacter hyointestinalis](WP_059432684.1, 31.707, 62)	Protein of unknown function (DUF2815) (PF10991.11, 1.4e-06)
CRP_822_gp_9	6432	7226	264	-	PD-(D/E)XK nuclease-like domain-containing protein	PD-(D/E)XK nuclease-like domain-containing protein[Winogradskyella sp.](MDB9721011.1, 49.042, 263)	PDDEXK-like domain of unknown function (PF12684.10, 2.4e-25)
CRP_822_gp_10	7223	7516	97	-	site-specific DNA-cytosine methylase	site-specific DNA-cytosine methylase[Ochrobactrum sp. P6BSIII](MBA8822266.1, 36.957, 55.1)	helix-turn-helix DNA-binding (PF13412.9, 0.00016)
CRP_822_gp_11	7500	7916	138	-	putative bacteriophage-related protein	putative bacteriophage-related protein[Rhodovulum sulfidophilum](BAQ67228.1, 46.97, 121)
CRP_822_gp_12	7909	8982	357	-	DNA cytosine methyltransferase	DNA cytosine methyltransferase[Rhodobacterales bacterium FZCC0083](WRQ46237.1, 61.905, 468)	C-5 cytosine-specific DNA methylase (PF00145.20, 3.7e-61)
CRP_822_gp_13	8982	9143	53	-	hypothetical protein
CRP_822_gp_14	9288	9380	30	+	hypothetical protein
CRP_822_gp_15	9391	9570	59	+	hypothetical protein
CRP_822_gp_16	9567	9728	53	+	hypothetical protein
CRP_822_gp_17	9712	10038	108	+	hypothetical protein
CRP_822_gp_18	10035	10256	73	+	hypothetical protein
CRP_822_gp_19	10249	10500	83	+	hypothetical protein	hypothetical protein[Acidimicrobiia bacterium](HEY7823309.1, 56.579, 95.1)
CRP_822_gp_20	10475	10660	61	+	hypothetical protein		DnaJ central domain (PF00684.22, 0.0003)
CRP_822_gp_21	10663	10986	107	+	helix-turn-helix domain-containing protein	helix-turn-helix domain-containing protein[Yoonia sp. R2331](WP_369438021.1, 31.132, 50.1)
CRP_822_gp_22	11037	11456	139	+	hypothetical protein	hypothetical protein[Verrucomicrobiota bacterium](MEN9777579.1, 45.161, 93.2)
CRP_822_gp_23	11667	11873	68	-	hypothetical protein
CRP_822_gp_24	11882	12394	170	-	glycoside hydrolase family 108 protein	glycoside hydrolase family 108 protein[Flavobacteriaceae bacterium](MDG1313930.1, 75, 270)	Glycosyl hydrolase 108 (PF05838.15, 6.5e-29)
CRP_822_gp_25	12391	12768	125	-	TMhelix containing protein	TMhelix containing protein[Vibrio phage 1.244.A._10N.261.54.C3](AUR97896.1, 34.752, 64.3)
CRP_822_gp_26	12769	13068	99	-	hypothetical protein	hypothetical protein[Phycisphaerae bacterium](NIS49788.1, 90.909, 184)	Homeobox associated leucine zipper (PF02183.21, 0.00014)
CRP_822_gp_27	13065	13544	159	-	hypothetical protein	hypothetical protein[Phycisphaerae bacterium](NIS49787.1, 85.535, 287)
CRP_822_gp_28	13544	15151	535	-	putative structural protein	putative structural protein[Roseobacter phage CRP-5](QBQ72720.1, 48.614, 324)	Chaperone of endosialidase (PF13884.9, 2.6e-09)
CRP_822_gp_29	15152	18067	971	-	phage tail protein	phage tail protein[uncultured Caudovirales phage](CAB4151594.1, 56.458, 1055)	Putative phage tail protein (PF13550.9, 1.1e-08)
CRP_822_gp_30	18064	18477	137	-	DUF6950 family protein	DUF6950 family protein[Lentibacter algarum](WP_304189320.1, 51.111, 152)
CRP_822_gp_31	18456	19007	183	-	hypothetical protein	hypothetical protein [Alphaproteobacteria bacterium US3C007](WQC62596.1, 63.934, 249)
CRP_822_gp_32	19007	19606	199	-	putative tail structural protein	putative tail structural protein[Roseobacter phage CRP-6](QBQ72766.1, 57.286, 236)
CRP_822_gp_33	19606	21072	488	-	putative tape measure protein	putative tape measure protein[Roseobacter phage CRP-6](QBQ72767.1, 37.108, 211)	Lambda phage tail tape-measure protein (PF09718.13, 2.7e-05)
CRP_822_gp_34	21211	21555	114	-	putative phage tail assembly chaperone	putative phage tail assembly chaperone[uncultured Mediterranean phage uvMED](BAR28570.1, 39.326, 65.1)
CRP_822_gp_35	21697	21966	89	-	phage major tail protein 2	phage major tail protein 2[uncultured Mediterranean phage uvMED](BAR34662.1, 64.706, 122)
CRP_822_gp_36	21978	22421	147	-	phage tail terminator protein	phage tail terminator protein[Rhodospirillales bacterium](MEL0015560.1, 61.224, 191)	Phage minor tail protein U (PF06141.14, 0.00044)
CRP_822_gp_37	22421	22717	98	-	head-tail joining protein	head-tail joining protein[Pelagibacteraceae bacterium](MEK9954982.1, 68.367, 148)	Phage Head-Tail Attachment (PF05354.14, 0.0005)
CRP_822_gp_38	22721	22945	74	-	hypothetical protein	hypothetical protein[Candidatus Poseidoniales archaeon](MEK9700061.1, 56.757, 68.2)
CRP_822_gp_39	22997	25921	974	-	major capsid protein	phage major capsid protein[Pelagibacteraceae bacterium](MEK9917971.1, 65.258, 986)	Phage capsid family (PF05065.16, 7.2e-34)
CRP_822_gp_40	25902	27398	498	-	portal protein	phage portal protein[Pelagibacteraceae bacterium](MEK9917970.1, 58.149, 630)	Phage portal protein, lambda family (PF05136.16, 8.4e-100)
CRP_822_gp_41	27398	27985	195	-	hypothetical protein	hypothetical protein[Gammaproteobacteria bacterium](HAF38459.1, 69.072, 293)
CRP_822_gp_42	27989	29635	548	-	terminase large subunit	terminase large subunit[Rhodospirillales bacterium](MEL0015553.1, 78.285, 938)	Terminase large subunit gpA, endonuclease domain (PF20454.1, 3e-95)
CRP_822_gp_43	29787	30260	157	-	terminase small subunit	terminase small subunit[Herbaspirillum sp.](WP_288064032.1, 67.097, 215)	Phage DNA packaging protein Nu1 (PF07471.15, 0.00034)
CRP_823_gp_1	134	913	259	-	HNH endonuclease	HNH endonuclease[Xanthomonas phage FoX1](YP_010106706.1, 33.028, 126)
CRP_823_gp_2	913	1617	234	-	hypothetical protein	hypothetical protein[Rhodospirillales bacterium](MEL0015143.1, 36.626, 135)
CRP_823_gp_3	1634	1834	66	-	hypothetical protein
CRP_823_gp_4	1813	2130	105	-	dATP/dGTP diphosphohydrolase domain-containing protein	dATP/dGTP diphosphohydrolase domain-containing protein[Falsochrobactrum ovis](WP_111575333.1, 66.316, 135)	dATP/dGTP diphosphohydrolase, N-terminal (PF18909.3, 6.2e-37)
CRP_823_gp_5	2134	2565	143	-	hypothetical protein	hypothetical protein[Herbaspirillum sp.](WP_288063605.1, 33.103, 70.9)
CRP_823_gp_6	2596	3165	189	-	hypothetical protein	hypothetical protein[bacterium LRH843](NEU33725.1, 92.391, 179)
CRP_823_gp_7	3352	5577	741	-	DNA primase/helicase	DNA primase/helicase[uncultured Mediterranean phage uvMED](BAQ89810.1, 45.378, 312)	AAA domain (PF13481.9, 5.5e-37)
CRP_823_gp_8	5685	6296	203	-	ssDNA-binding protein	ssDNA-binding protein[Campylobacter lanienae](WP_096023877.1, 39.773, 56.6)	Protein of unknown function (DUF2815) (PF10991.11, 3.1e-06)
CRP_823_gp_9	6377	7171	264	-	PD-(D/E)XK nuclease-like domain-containing protein	PD-(D/E)XK nuclease-like domain-containing protein[Winogradskyella sp.](MDB9721011.1, 45.283, 236)	PDDEXK-like domain of unknown function (PF12684.10, 9.4e-27)
CRP_823_gp_10	7168	7461	97	-	winged helix-turn-helix transcriptional regulator	helix-turn-helix transcriptional regulator[Brucella inopinata](WP_025200084.1, 35.789, 51.6)	helix-turn-helix DNA-binding (PF13412.9, 0.00016)
CRP_823_gp_11	7458	7793	111	-	group-specific protein	group-specific protein[Desmospora sp. 8437](EGK12980.1, 43.81, 63.9)
CRP_823_gp_12	7793	7954	53	-	hypothetical protein
CRP_823_gp_13	8088	8180	30	+	hypothetical protein
CRP_823_gp_14	8191	8370	59	+	hypothetical protein
CRP_823_gp_15	8367	8552	61	+	hypothetical protein
CRP_823_gp_16	8726	8959	77	+	hypothetical protein	hypothetical protein[Acidimicrobiia bacterium](HEY7823309.1, 58.667, 93.6)
CRP_823_gp_17	8952	9359	135	+	hypothetical protein
CRP_823_gp_18	9349	9534	61	+	hypothetical protein
CRP_823_gp_19	9534	9758	74	+	hypothetical protein	hypothetical protein[Roseobacter phage CRP-804](WMM94928.1, 81.081, 125)
CRP_823_gp_20	9751	9933	60	+	hypothetical protein
CRP_823_gp_21	9930	10253	107	+	helix-turn-helix domain-containing protein	helix-turn-helix domain-containing protein[Yoonia sp. R2331](WP_369438021.1, 30.189, 46.2)
CRP_823_gp_22	10283	10723	146	+	hypothetical protein	hypothetical protein[Verrucomicrobiota bacterium](MEN9777579.1, 47.2, 100)
CRP_823_gp_23	10934	11140	68	-	M15 family metallopeptidase	M15 family metallopeptidase[Roseobacter phage CRP-9](QSL99486.1, 68.182, 224)
CRP_823_gp_24	11155	11628	157	-	hypothetical protein		D-alanyl-D-alanine carboxypeptidase (PF13539.9, 6.7e-09)
CRP_823_gp_25	11625	12047	140	-	holin family protein	holin family protein[Candidatus Poseidoniales archaeon](MEK9694295.1, 53.383, 159)	Holin of 3TMs (PF11351.11, 4.1e-19)
CRP_823_gp_26	12047	12319	90	-	conserved protein of unknown function	conserved protein of unknown function[Candidatus Nitrotoga fabula](SPS05546.1, 68.182, 64.3)	Haemolysin XhlA (PF10779.12, 3.1e-05)
CRP_823_gp_27	12321	12458	45	-	hypothetical protein	hypothetical protein[Deltaproteobacteria bacterium](NIQ89098.1, 76.19, 64.7)
CRP_823_gp_28	12474	14237	587	-	tail fiber domain-containing protein	tail fiber domain-containing protein[bacterium](MDB4296089.1, 45.618, 321)	Chaperone of endosialidase (PF13884.9, 2.8e-09)
CRP_823_gp_29	14238	17135	965	-	phage tail protein	phage tail protein[Flavobacteriaceae bacterium](MDG1315230.1, 51.659, 1005)	Putative phage tail protein (PF13550.9, 9.6e-12)
CRP_823_gp_30	17132	17545	137	-	DUF6950 family protein	DUF6950 family protein[Lentibacter algarum](WP_304189320.1, 50.37, 155)
CRP_823_gp_31	17524	18075	183	-	hypothetical protein UFOVP589_24	hypothetical protein UFOVP589_24[uncultured Caudovirales phage](CAB4151554.1, 66.667, 249)
CRP_823_gp_32	18075	18674	199	-	putative tail structural protein	putative tail structural protein[Roseobacter phage CRP-6](QBQ72766.1, 57.789, 237)
CRP_823_gp_33	18674	20140	488	-	putative tape measure protein	putative tape measure protein[Roseobacter phage CRP-6](QBQ72767.1, 33.868, 229)	Lambda phage tail tape-measure protein (PF09718.13, 2.5e-05)
CRP_823_gp_34	20279	20623	114	-	putative phage tail assembly chaperone	putative phage tail assembly chaperone[uncultured Mediterranean phage uvMED](BAR28570.1, 38.202, 63.2)
CRP_823_gp_35	20641	21033	130	-	phage major tail protein 2	phage major tail protein 2[uncultured Mediterranean phage uvMED](BAR36724.1, 64.341, 179)
CRP_823_gp_36	21045	21488	147	-	phage tail terminator protein	phage tail terminator protein[Rhodospirillales bacterium](MEL0015560.1, 61.224, 191)	Phage minor tail protein U （PF06141.14, 0.00044）
CRP_823_gp_37	21488	21784	98	-	head-tail joining protein	head-tail joining protein[Pelagibacteraceae bacterium](MEK9954982.1, 69.388, 150)	Phage Head-Tail Attachment (PF05354.14， 0.00063)
CRP_823_gp_38	21788	22012	74	-	hypothetical protein	hypothetical protein[Klebsiella pneumoniae](WP_414200377.1, 58.108, 72.4)
CRP_823_gp_39	22064	24316	750	-	phage major capsid protein	major capsid protein[Pelagibacteraceae bacterium](MEK9917971.1, 64.73, 948)	Phage capsid family (PF05065.16, 1.2e-32)
CRP_823_gp_40	24276	24992	238	-	phage major capsid protein	major capsid protein[Rhodospirillales bacterium](MEL0015556.1, 75.238, 331)	Family of unknown function (DUF5824) (PF19141.3, 6.8e-05)
CRP_823_gp_41	24973	26469	498	-	phage portal protein	portal protein[Pelagibacteraceae bacterium](MEK9917970.1, 58.149, 630)	Phage portal protein, lambda family (PF05136.16, 8.4e-100)
CRP_823_gp_42	26469	27056	195	-	hypothetical protein	hypothetical protein[Gammaproteobacteria bacterium](HAF38459.1, 71.134, 297)
CRP_823_gp_43	27060	28706	548	-	terminase large subunit	phage terminase large subunit family protein[Rhodospirillales bacterium](MEL0015553.1, 77.92, 936)	Terminase large subunit gpA (PF20454.1, 1.5e-95)
CRP_823_gp_44	28858	29331	157	-	terminase small subunit	terminase small subunit[Herbaspirillum sp.](WP_288064032.1, 67.097, 215)	Phage DNA packaging protein Nu1 (PF07471.15, 0.00034)
CRP_831_gp_1	135	914	259	-	HNH endonuclease	HNH endonuclease[Xanthomonas phage FoX1](YP_010106706.1, 33.028, 126)
CRP_831_gp_2	914	1618	234	-	hypothetical protein	hypothetical protein[Rhodospirillales bacterium](MEL0015143.1, 36.626, 135)
CRP_831_gp_3	1635	1835	66	-	hypothetical protein
CRP_831_gp_4	1814	2131	105	-	dATP/dGTP diphosphohydrolase domain-containing protein	dATP/dGTP diphosphohydrolase domain-containing protein[Falsochrobactrum ovis](WP_111575333.1, 66.316, 135)	dATP/dGTP diphosphohydrolase, N-terminal (PF18909.3, 6.2e-37)
CRP_831_gp_5	2135	2566	143	-	hypothetical protein	hypothetical protein[Herbaspirillum sp.](WP_288063605.1, 33.103, 70.9)
CRP_831_gp_6	2619	3422	267	-	phosphoadenosine phosphosulfate reductase family protein	phosphoadenosine phosphosulfate reductase family protein[Pseudomonadota bacterium](MDA0320400.1, 61.481, 347)	Phosphoadenosine phosphosulfate reductase family (PF01507.22, 1.3e-07)
CRP_831_gp_7	3415	3993	192	-	hypothetical protein	hypothetical protein[bacterium LRH843](NEU33725.1, 89.13, 174)
CRP_831_gp_8	4169	6394	741	-	DNA primase/helicase	DNA primase/helicase[uncultured Mediterranean phage uvMED](BAR19356.1, 46.499, 328)	AAA domain (PF13481.9, 5.2e-37)
CRP_831_gp_9	6503	7114	203	-	ssDNA-binding protein	ssDNA-binding protein[Campylobacter lanienae](WP_096025301.1, 30.625, 57.8)	Protein of unknown function (DUF2815) (PF10991.11, 7.1e-07)
CRP_831_gp_10	7195	7989	264	-	PD-(D/E)XK nuclease-like domain-containing protein	PD-(D/E)XK nuclease-like domain-containing protein[Winogradskyella sp.](MDB9721011.1, 45.283, 237)	PDDEXK-like domain of unknown function (PF12684.10, 8.4e-27)
CRP_831_gp_11	7986	8279	97	-	helix-turn-helix transcriptional regulator	helix-turn-helix transcriptional regulator[Brucella inopinata](WP_025200084.1, 35.789, 51.6)	helix-turn-helix DNA-binding (PF13412.9, 0.00016)
CRP_831_gp_12	8276	8611	111	-	hypothetical protein	hypothetical protein[Desmospora sp. 8437](EGK12980.1, 43.81, 63.9)
CRP_831_gp_13	8611	8772	53	-	hypothetical protein
CRP_831_gp_14	9113	9217	34	+	hypothetical protein
CRP_831_gp_15	9228	9410	60	+	hypothetical protein
CRP_831_gp_16	9403	9588	61	+	hypothetical protein
CRP_831_gp_17	9774	10181	135	+	hypothetical protein
CRP_831_gp_18	10174	10410	78	+	hypothetical protein	hypothetical protein[Acidimicrobiia bacterium](HEY7823309.1, 56.579, 91.3)
CRP_831_gp_19	10400	10864	154	+	hypothetical protein	hypothetical protein[Roseobacter phage CRP-804](WMM94929.1, 89.655, 59.3)	DnaJ central domain (PF00684.22, 2.3e-07)
CRP_831_gp_20	10925	11185	86	+	hypothetical protein
CRP_831_gp_21	11236	11655	139	+	hypothetical protein	hypothetical protein[Verrucomicrobiota bacterium](MEN9777579.1, 45.968, 93.2)
CRP_831_gp_22	11866	12072	68	-	hypothetical protein
CRP_831_gp_23	12087	12572	161	-	M15 family metallopeptidase	M15 family metallopeptidase[Planktomarina sp.](WP_347852120.1, 62.025, 197)	D-alanyl-D-alanine carboxypeptidase (PF13539.9, 2.4e-07)
CRP_831_gp_24	12569	12946	125	-	TMhelix containing protein	TMhelix containing protein[Vibrio phage 1.244.A._10N.261.54.C3](AUR97896.1, 33.333, 64.3)
CRP_831_gp_25	12947	13246	99	-	hypothetical protein	hypothetical protein[Phycisphaerae bacterium](NIS49788.1, 90.909, 185)	Homeobox associated leucine zipper (PF02183.21, 0.00015)
CRP_831_gp_26	13243	13722	159	-	hypothetical protein	hypothetical protein[Phycisphaerae bacterium](NIS49787.1, 79.874, 274)
CRP_831_gp_27	13722	13925	67	-	DUF6447 family protein	DUF6447 family protein[bacterium](MDC6464976.1, 53.125, 72.8)	Family of unknown function (DUF6447) (PF20045.2, 4.1e-06)
CRP_831_gp_28	13918	14199	93	-	putative F-box and FNIP repeat-containing protein	putative F-box and FNIP repeat-containing protein[Methylophilales phage Venkman EXVC282S](QLF88129.1, 51.351, 70.9)
CRP_831_gp_29	14193	15896	567	-	tail fiber domain-containing protein	tail fiber domain-containing protein[Pelagibacteraceae bacterium](MEL0116906.1, 51.625, 228)
CRP_831_gp_30	15897	18782	961	-	phage tail protein	phage tail protein[uncultured Mediterranean phage uvMED](BAR19927.1, 31.635, 420)	Putative phage tail protein (PF13550.9, 2e-11)
CRP_831_gp_31	18779	19192	137	-	GNAT family N-acetyltransferase	GNAT family N-acetyltransferase[Azospirillaceae bacterium](CAK0759741.1, 29.655, 54.7)
CRP_831_gp_32	19171	19722	183	-	hypothetical protein UFOVP589_24	hypothetical protein UFOVP589_24[uncultured Caudovirales phage](CAB4151554.1, 66.667, 249)
CRP_831_gp_33	19722	20321	199	-	putative tail structural protein	putative tail structural protein[Roseobacter phage CRP-6](QBQ72766.1, 57.789, 238)
CRP_831_gp_34	20321	21787	488	-	putative tape measure protein	putative tape measure protein[Roseobacter phage CRP-6](QBQ72767.1, 36.829, 206)	Lambda phage tail tape-measure protein (PF09718.13, 6.6e-05)
CRP_831_gp_35	21926	22270	114	-	putative phage tail assembly chaperone	putative phage tail assembly chaperone[uncultured Mediterranean phage uvMED](BAR28570.1, 39.326, 65.1)
CRP_831_gp_36	22288	22680	130	-	phage major tail protein 2	phage major tail protein 2[uncultured Mediterranean phage uvMED](BAR36724.1, 64.341, 179)
CRP_831_gp_37	22692	23135	147	-	phage tail terminator protein	phage tail terminator protein[Rhodospirillales bacterium](MEL0015560.1, 61.224, 191)	Phage minor tail protein U (PF06141.14, 0.00044)
CRP_831_gp_38	23135	23431	98	-	head-tail joining protein	head-tail joining protein[Pelagibacteraceae bacterium](MEK9954982.1, 69.388, 150)	Phage Head-Tail Attachment (PF05354.14, 0.00063)
CRP_831_gp_39	23435	23659	74	-	hypothetical protein	hypothetical protein[Candidatus Poseidoniales archaeon](MEK9700061.1, 55.405, 67.8)
CRP_831_gp_40	23711	26635	974	-	major capsid protein	phage major capsid protein[Pelagibacteraceae bacterium](MEK9917971.1, 64.993, 983)	Phage capsid family (PF05065.16, 3.5e-34)
CRP_831_gp_41	26616	28112	498	-	portal protein	phage portal protein[Pelagibacteraceae bacterium](MEK9917970.1, 58.149, 630)	Phage portal protein, lambda family (PF05136.16, 9.7e-100)
CRP_831_gp_42	28112	28699	195	-	hypothetical protein	hypothetical protein[Gammaproteobacteria bacterium](HAF38459.1, 70.619, 298)
CRP_831_gp_43	28703	30547	614	-	terminase large subunit	terminase large subunit[Rhodospirillales bacterium](MEL0015553.1, 78.664, 1047)	Terminase large subunit gpA (PF20454.1, 3.4e-95)
CRP_831_gp_44	30501	30971	156	-	terminase small subunit	terminase small subunit[Herbaspirillum sp.](WP_288064032.1, 66.883, 212)	Phage DNA packaging protein Nu1 (PF07471.15, 0.00035)

## Sheet: Table S2
Table S2. AAI comparison between seven roseophages and Synechococcus phages S-CBS1 and S-CBS3.
	CRP406	CRP701	CRP811	CRP821	CRP822	CRP823	CRP831	Synechococcus_SCBS1	Synechococcus_SCBS3
CRP406	100	70.3526	54.6156	59.7594	59.6094	60.3667	59.7	0	0
CRP701	70.3526	100	52.5962	57.7033	57.6233	58.0333	58.3036	0	0
CRP811	54.6156	52.5962	100	78.9929	79.0393	78.1232	76.5204	0	0
CRP821	59.7594	57.7033	78.9929	100	99.9907	92.5441	95.8611	0	40.9
CRP822	59.6094	57.6233	79.0393	99.9907	100	92.5441	95.8639	0	40.9
CRP823	60.3667	58.0333	78.1232	92.5441	92.5441	100	94.2139	0	40.7
CRP831	59.7	58.3036	76.5204	95.8611	95.8639	94.2139	100	0	40.9
Synechococcus_SCBS1	0	0	0	0	0	0	0	100	67.6019
Synechococcus_SCBS3	0	0	0	40.9	40.9	40.7	40.9	67.6019	100

## Sheet: Table S3
Table S3. Genomic features of CRP-822-type phages.
Genomes_id	contig_length	provirus	proviral_length	gene_count	viral_genes	host_genes	checkv_quality	miuvig_quality	completeness	completeness_method	contamination	kmer_freq	GC	ORFs
IMGVR_UViG_3300011253_000793	31282	No	NA	44	17	0	Medium-quality	Genome-fragment	88.66	AAI-based (medium-confidence)	0	1	50.35	44
IMGVR_UViG_3300011254_000507	31635	No	NA	46	17	0	Medium-quality	Genome-fragment	89.65	AAI-based (medium-confidence)	0	1	50.33	46
IMGVR_UViG_3300011258_000991	31269	No	NA	45	17	0	Medium-quality	Genome-fragment	88.62	AAI-based (medium-confidence)	0	1	50.36	45
IMGVR_UViG_3300021085_000115	33465	No	NA	39	19	0	High-quality	High-quality	98.58	AAI-based (medium-confidence)	0	1.01	48.99	39
IMGVR_UViG_3300022929_000112	32627	No	NA	42	18	0	High-quality	High-quality	95.35	AAI-based (medium-confidence)	0	1	48.68	42
IMGVR_UViG_3300047451_000084	29146	No	NA	41	17	0	High-quality	High-quality	92.61	AAI-based (high-confidence)	0	1	51.16	41
IMGVR_UViG_3300006916_000138	36118	No	NA	60	25	0	High-quality	High-quality	99.5	AAI-based (medium-confidence)	0	1	52.9	60
IMGVR_UViG_3300020382_000396	35793	No	NA	46	25	0	High-quality	High-quality	100	AAI-based (medium-confidence)	0	1	45.45	46
IMGVR_UViG_3300025759_000277	36118	No	NA	60	25	0	High-quality	High-quality	99.5	AAI-based (medium-confidence)	0	1	52.9	60
IMGVR_UViG_3300031694_000019	35114	No	NA	53	26	0	High-quality	High-quality	99.46	AAI-based (high-confidence)	0	1	45.32	53
IMGVR_UViG_3300031706_000014	33878	No	NA	51	24	0	High-quality	High-quality	95.34	AAI-based (medium-confidence)	0	1	45.34	51
IMGVR_UViG_3300031848_000018	35117	No	NA	53	26	0	High-quality	High-quality	99.57	AAI-based (high-confidence)	0	1	45.32	53
CB8.2S_NODE_316	35636	No	NA	53	20	0	High-quality	High-quality	100	AAI-based (medium-confidence)	0	1	48.6	53
CRP-406	29189	No	NA	39	22	0	High-quality	High-quality	100	AAI-based (high-confidence)	0	1	47.88	39
CRP-701	29144	No	NA	41	16	1	High-quality	High-quality	100	AAI-based (high-confidence)	0	1	42.8	41
CRP-811	32559	No	NA	47	23	0	High-quality	High-quality	100	AAI-based (high-confidence)	0	1	52.8	47
CRP-821	30260	No	NA	43	21	0	High-quality	High-quality	99.12	AAI-based (high-confidence)	0	1	52.42	43
CRP-822	30260	No	NA	43	21	0	High-quality	High-quality	99.12	AAI-based (high-confidence)	0	1	52.42	43
CRP-823	29331	No	NA	45	22	0	High-quality	High-quality	96.18	AAI-based (high-confidence)	0	1	52.1	45
CRP-831	30973	No	NA	47	21	0	High-quality	High-quality	100	AAI-based (high-confidence)	0	1	51.94	47
DB11.3_NODE_853	28659	No	NA	38	16	0	High-quality	High-quality	100	AAI-based (high-confidence)	0	1	50.19	38
DB9.3_NODE_1256	29660	No	NA	43	21	0	High-quality	High-quality	91.38	AAI-based (medium-confidence)	0	1	53.93	43
FUIF01015187.1	31106	No	NA	44	23	0	High-quality	High-quality	100	AAI-based (high-confidence)	0	1	49.35	44
IMGVR_UViG_3300001352_000034	35729	No	NA	50	24	0	High-quality	High-quality	100	AAI-based (high-confidence)	0	1.01	47.88	50
IMGVR_UViG_3300003409_000025	29447	No	NA	42	21	0	High-quality	High-quality	94.37	AAI-based (medium-confidence)	0	1	46.25	42
IMGVR_UViG_3300009124_000091	25665	No	NA	34	15	1	High-quality	High-quality	90.14	AAI-based (high-confidence)	0	1	48.84	34
IMGVR_UViG_3300009443_000002	28594	No	NA	40	16	0	High-quality	High-quality	100	AAI-based (high-confidence)	0	1	50.99	40
IMGVR_UViG_3300009505_000001	27364	No	NA	37	16	0	High-quality	High-quality	96.11	AAI-based (high-confidence)	0	1	51.19	37
IMGVR_UViG_3300011253_000717	34592	No	NA	44	24	0	High-quality	High-quality	93.49	AAI-based (medium-confidence)	0	1	48.74	44
IMGVR_UViG_3300020176_000068	28586	No	NA	41	20	0	Medium-quality	Genome-fragment	89.13	AAI-based (medium-confidence)	0	1	56.04	41
IMGVR_UViG_3300020185_000143	34566	No	NA	49	24	0	High-quality	High-quality	100	AAI-based (high-confidence)	0	1	50.95	49
IMGVR_UViG_3300021085_000116	33461	No	NA	55	16	0	High-quality	High-quality	100	AAI-based (high-confidence)	0	1	50.22	55
IMGVR_UViG_3300021197_001575	30654	No	NA	43	19	0	High-quality	High-quality	98.74	AAI-based (medium-confidence)	0	1	55.92	43
IMGVR_UViG_3300021373_000997	39333	No	NA	59	23	0	High-quality	High-quality	100	AAI-based (medium-confidence)	0	1	48.57	59
IMGVR_UViG_3300021379_000174	23635	No	NA	28	17	0	Medium-quality	Genome-fragment	83.4	AAI-based (high-confidence)	0	1	49.51	28
IMGVR_UViG_3300021379_000365	32236	No	NA	48	19	0	High-quality	High-quality	100	AAI-based (medium-confidence)	0	1	53.07	48
IMGVR_UViG_3300021425_000107	32051	No	NA	51	26	0	High-quality	High-quality	100	AAI-based (high-confidence)	0	1	43.16	51
IMGVR_UViG_3300021959_000153	37359	No	NA	45	18	0	High-quality	High-quality	100	AAI-based (medium-confidence)	0	1	48.31	45
IMGVR_UViG_3300021964_000270	33210	No	NA	42	25	0	High-quality	High-quality	100	AAI-based (medium-confidence)	0	1	51.58	42
IMGVR_UViG_3300021964_000360	29027	No	NA	37	19	0	High-quality	High-quality	95.66	AAI-based (medium-confidence)	0	1	46.39	37
IMGVR_UViG_3300021964_000493	24931	No	NA	35	18	0	Medium-quality	Genome-fragment	83.32	AAI-based (medium-confidence)	0	1	49.94	35
IMGVR_UViG_3300022074_000314	26647	No	NA	37	16	1	High-quality	High-quality	93.59	AAI-based (high-confidence)	0	1	48.72	37
IMGVR_UViG_3300022934_000123	28699	No	NA	42	21	0	High-quality	High-quality	90.01	AAI-based (medium-confidence)	0	1	56.05	42
IMGVR_UViG_3300023116_000157	34240	No	NA	49	27	0	High-quality	High-quality	100	AAI-based (high-confidence)	0	1	45.04	49
IMGVR_UViG_3300023176_004590	34314	No	NA	50	28	0	High-quality	High-quality	100	AAI-based (high-confidence)	0	1	45.05	50
IMGVR_UViG_3300023180_000232	32190	No	NA	47	27	0	High-quality	High-quality	100	AAI-based (medium-confidence)	0	1	45.7	47
IMGVR_UViG_3300025083_000130	31902	No	NA	47	18	0	High-quality	High-quality	100	AAI-based (high-confidence)	0	1	49.84	47
IMGVR_UViG_3300025084_000093	35847	No	NA	54	25	0	High-quality	High-quality	100	AAI-based (high-confidence)	0	1	50.62	54
IMGVR_UViG_3300025098_000143	35846	No	NA	54	25	0	High-quality	High-quality	100	AAI-based (high-confidence)	0	1	50.62	54
IMGVR_UViG_3300025151_000217	28345	No	NA	39	17	0	High-quality	High-quality	93.06	AAI-based (medium-confidence)	0	1	42.4	39
IMGVR_UViG_3300025608_000064	30943	No	NA	42	22	0	High-quality	High-quality	97.19	AAI-based (medium-confidence)	0	1	46.25	42
IMGVR_UViG_3300025646_000164	35636	No	NA	53	20	0	High-quality	High-quality	100	AAI-based (medium-confidence)	0	1	48.6	53
IMGVR_UViG_3300025653_000184	29659	No	NA	43	21	0	High-quality	High-quality	91.38	AAI-based (medium-confidence)	0	1	53.93	43
IMGVR_UViG_3300025655_000132	36018	No	NA	53	20	0	High-quality	High-quality	100	AAI-based (medium-confidence)	0	1.01	48.6	53
IMGVR_UViG_3300025759_000556	27299	No	NA	39	20	0	Medium-quality	Genome-fragment	83.93	AAI-based (medium-confidence)	0	1	54.13	39
IMGVR_UViG_3300025767_000110	25924	No	NA	38	17	0	Medium-quality	Genome-fragment	86.33	AAI-based (medium-confidence)	0	1	44.01	38
IMGVR_UViG_3300025809_000053	35869	No	NA	49	24	0	High-quality	High-quality	100	AAI-based (high-confidence)	0	1.01	48.04	49
IMGVR_UViG_3300025809_000103	26856	No	NA	40	17	0	High-quality	High-quality	94.33	AAI-based (high-confidence)	0	1	51.19	40
IMGVR_UViG_3300025818_000106	31696	No	NA	48	22	0	High-quality	High-quality	100	AAI-based (medium-confidence)	0	1	55.14	48
IMGVR_UViG_3300025880_000047	33975	No	NA	47	23	0	High-quality	High-quality	100	AAI-based (high-confidence)	0	1	47.58	47
IMGVR_UViG_3300030104_002431	33748	No	NA	54	21	0	High-quality	High-quality	100	AAI-based (medium-confidence)	0	1	32.9	54
IMGVR_UViG_3300030104_004796	31232	No	NA	45	20	0	High-quality	High-quality	97.11	AAI-based (medium-confidence)	0	1	38.09	45
IMGVR_UViG_3300030104_005225	33663	No	NA	56	22	0	High-quality	High-quality	100	AAI-based (medium-confidence)	0	1	31.93	56
IMGVR_UViG_3300030116_001913	32611	No	NA	42	22	0	High-quality	High-quality	100	AAI-based (high-confidence)	0	1	40.27	42
IMGVR_UViG_3300030118_001279	26716	No	NA	36	18	0	Medium-quality	Genome-fragment	88.63	AAI-based (medium-confidence)	0	1	41.97	36
IMGVR_UViG_3300030330_002656	31084	No	NA	50	18	0	High-quality	High-quality	92.43	AAI-based (medium-confidence)	0	1	31.86	50
IMGVR_UViG_3300030372_000996	28668	No	NA	40	19	0	High-quality	High-quality	96.36	AAI-based (high-confidence)	0	1	41.94	40
IMGVR_UViG_3300030380_001620	31344	No	NA	42	22	0	High-quality	High-quality	100	AAI-based (high-confidence)	0	1	40.06	42
IMGVR_UViG_3300031519_000176	27064	No	NA	39	20	0	Medium-quality	Genome-fragment	83.66	AAI-based (medium-confidence)	0	1.01	51.74	39
IMGVR_UViG_3300031840_000268	26226	No	NA	38	16	0	Medium-quality	Genome-fragment	87.27	AAI-based (high-confidence)	0	1	51.25	38
IMGVR_UViG_3300031841_002574	29211	No	NA	48	20	0	High-quality	High-quality	94.22	AAI-based (medium-confidence)	0	1	45.99	48
IMGVR_UViG_3300031975_000520	37593	No	NA	59	23	0	High-quality	High-quality	100	AAI-based (high-confidence)	0	1.01	48.52	59
IMGVR_UViG_3300032086_002740	29226	No	NA	48	20	0	High-quality	High-quality	94.27	AAI-based (medium-confidence)	0	1	46.03	48
IMGVR_UViG_3300033183_000161	30551	No	NA	38	28	0	Medium-quality	Genome-fragment	84.92	AAI-based (medium-confidence)	0	1	53.23	38
IMGVR_UViG_3300035135_001001	36390	No	NA	56	22	0	High-quality	High-quality	100	AAI-based (medium-confidence)	0	1	49.67	56
IMGVR_UViG_3300035145_000960	36390	No	NA	56	21	0	High-quality	High-quality	100	AAI-based (medium-confidence)	0	1	49.75	56
IMGVR_UViG_3300035145_001497	33164	No	NA	49	25	0	High-quality	High-quality	100	AAI-based (medium-confidence)	0	1.01	52.07	49
IMGVR_UViG_3300038305_000088	38434	No	NA	56	27	1	High-quality	High-quality	100	AAI-based (high-confidence)	0	1	49.43	56
IMGVR_UViG_3300040811_001315	34510	No	NA	51	28	0	High-quality	High-quality	95.77	AAI-based (medium-confidence)	0	1	61.49	51
IMGVR_UViG_3300040856_001660	34401	No	NA	51	28	0	Complete	High-quality	100	DTR (high-confidence)	0	1	61.51	51
IMGVR_UViG_3300044491_003012	34517	No	NA	52	25	0	High-quality	High-quality	100	AAI-based (high-confidence)	0	1	44.47	52
IMGVR_UViG_3300044676_005188	25885	No	NA	37	16	0	Medium-quality	Genome-fragment	89.37	AAI-based (medium-confidence)	0	1	45.39	37
IMGVR_UViG_3300044723_000774	30897	No	NA	48	25	0	High-quality	High-quality	100	AAI-based (medium-confidence)	0	1	47.45	48
IMGVR_UViG_3300045135_000696	36194	No	NA	52	29	0	High-quality	High-quality	100	AAI-based (high-confidence)	0	1.01	60.78	52
IMGVR_UViG_3300046167_000044	32314	No	NA	47	23	0	High-quality	High-quality	100	AAI-based (high-confidence)	0	1	48.53	47
IMGVR_UViG_3300046167_000115	25444	No	NA	37	18	0	Medium-quality	Genome-fragment	85.01	AAI-based (medium-confidence)	0	1	50.11	37
IMGVR_UViG_3300046167_000314	34254	No	NA	55	20	0	High-quality	High-quality	100	AAI-based (high-confidence)	0	1	50.07	55
IMGVR_UViG_3300046167_000500	32260	No	NA	53	22	0	High-quality	High-quality	100	AAI-based (medium-confidence)	0	1	45.85	53
IMGVR_UViG_3300046167_000916	34926	No	NA	49	26	0	High-quality	High-quality	100	AAI-based (high-confidence)	0	1	50	49
IMGVR_UViG_3300046169_000035	28350	No	NA	41	17	0	High-quality	High-quality	93.98	AAI-based (high-confidence)	0	1	49.57	41
IMGVR_UViG_3300046170_000286	32821	No	NA	53	22	0	High-quality	High-quality	100	AAI-based (medium-confidence)	0	1	47.68	53
IMGVR_UViG_3300047376_000402	35567	No	NA	50	27	0	High-quality	High-quality	96.44	AAI-based (medium-confidence)	0	1	45.45	50
IMGVR_UViG_3300047386_000097	26264	No	NA	39	19	0	Medium-quality	Genome-fragment	87.78	AAI-based (medium-confidence)	0	1	50.11	39
IMGVR_UViG_3300048004_000074	37811	No	NA	49	19	0	High-quality	High-quality	100	AAI-based (medium-confidence)	0	1	49.17	49
IMGVR_UViG_3300048032_000258	30057	No	NA	45	21	0	High-quality	High-quality	96.83	AAI-based (medium-confidence)	0	1	52.98	45
IMGVR_UViG_3300048110_000107	36549	No	NA	52	25	0	High-quality	High-quality	100	AAI-based (high-confidence)	0	1	47.06	52
IMGVR_UViG_3300048437_000128	35722	No	NA	49	18	0	High-quality	High-quality	100	AAI-based (medium-confidence)	0	1	48.72	49
IMGVR_UViG_3300048445_000082	36406	No	NA	52	24	2	High-quality	High-quality	100	AAI-based (medium-confidence)	0	1	47.44	52
Station102_SUR_NODE_87	31351	No	NA	42	22	0	High-quality	High-quality	100	AAI-based (high-confidence)	0	1	40.04	42
Station111_DCM_537	33869	No	NA	54	21	0	High-quality	High-quality	100	AAI-based (medium-confidence)	0	1	32.93	54
Station125_MXL_762	31618	No	NA	45	24	0	Medium-quality	Genome-fragment	84.51	AAI-based (medium-confidence)	0	1	51.54	45
Station125_MXL_784	31216	No	NA	44	20	0	High-quality	High-quality	96.94	AAI-based (medium-confidence)	0	1	38.12	44
Station138_DCM_284	26629	No	NA	35	15	0	Medium-quality	Genome-fragment	88.7	AAI-based (medium-confidence)	0	1	46.78	35
Station22_SUR_585	29374	No	NA	37	20	0	High-quality	High-quality	94.89	AAI-based (medium-confidence)	0	1	54.71	37
Station52_SUR_247	31428	No	NA	42	20	0	High-quality	High-quality	95.51	AAI-based (medium-confidence)	0	1	44.96	42
Station72_SUR_500	25894	No	NA	35	16	0	Medium-quality	Genome-fragment	86.16	AAI-based (medium-confidence)	0	1.01	41.53	35
Uncultured_2820c3	28438	No	NA	39	17	0	High-quality	High-quality	97.41	AAI-based (high-confidence)	0	1	42.14	39
Uncultured_4bfe9f	28165	No	NA	39	16	0	High-quality	High-quality	96.61	AAI-based (high-confidence)	0	1	42.1	39
VTLG01009419.1	34697	No	NA	59	20	0	High-quality	High-quality	100	AAI-based (medium-confidence)	0	1	31.38	59
VTLG01010891.1	32745	No	NA	48	15	0	High-quality	High-quality	100	AAI-based (medium-confidence)	0	1	35.35	48
VTLG01012909.1	34765	No	NA	58	21	0	High-quality	High-quality	100	AAI-based (medium-confidence)	0	1	31.36	58
VTLG01002446.1	30927	No	NA	40	20	0	High-quality	High-quality	93.62	AAI-based (medium-confidence)	0	1	53.91	40
VTLG01005897.1	32673	No	NA	44	22	0	High-quality	High-quality	100	AAI-based (medium-confidence)	0	1.01	52.45	44
VTLG01006940.1	32244	No	NA	43	22	0	High-quality	High-quality	99.47	AAI-based (medium-confidence)	0	1	52.56	43
VTLG01007023.1	32001	No	NA	40	21	0	High-quality	High-quality	96.86	AAI-based (medium-confidence)	0	1.01	53.94	40
VTLG01008714.1	30797	No	NA	39	20	0	High-quality	High-quality	93.22	AAI-based (medium-confidence)	0	1	53.91	39
GOV_bin_1578_contig_100_0	32083	No	NA	44	21	0	High-quality	High-quality	96.37	AAI-based (medium-confidence)	0	1	35.35	44
GOV_bin_4234_contig_100_2	32556	No	NA	45	18	0	High-quality	High-quality	100	AAI-based (high-confidence)	0	1	37.09	45
IMGVR_UViG_2019105005_000002	31881	No	NA	39	18	0	High-quality	High-quality	95.06	AAI-based (medium-confidence)	0	1	35.34	39
IMGVR_UViG_3300001354_000024	29058	No	NA	35	16	0	Medium-quality	Genome-fragment	85.62	AAI-based (high-confidence)	0	1	37.68	35
IMGVR_UViG_3300007515_000028	30592	No	NA	43	18	0	High-quality	High-quality	94.66	AAI-based (high-confidence)	0	1	39.42	43
IMGVR_UViG_3300009104_000079	30802	No	NA	43	19	0	High-quality	High-quality	95.31	AAI-based (high-confidence)	0	1	39.44	43
IMGVR_UViG_3300009420_000048	32264	No	NA	42	19	1	High-quality	High-quality	100	AAI-based (high-confidence)	0	1	40.6	42
IMGVR_UViG_3300009705_000002	32377	No	NA	42	19	1	High-quality	High-quality	100	AAI-based (high-confidence)	0	1	40.62	42
IMGVR_UViG_3300010389_000066	33358	No	NA	46	16	0	High-quality	High-quality	95.19	AAI-based (high-confidence)	0	1	37.07	46
IMGVR_UViG_3300013188_000003	34660	No	NA	51	19	0	High-quality	High-quality	100	AAI-based (high-confidence)	0	1.01	33.59	51
IMGVR_UViG_3300017738_000024	28929	No	NA	39	18	1	Medium-quality	Genome-fragment	85.81	AAI-based (high-confidence)	0	1	35.5	39
IMGVR_UViG_3300017756_000070	28882	No	NA	33	20	0	Medium-quality	Genome-fragment	85.91	AAI-based (high-confidence)	0	1	34.47	33
IMGVR_UViG_3300017769_000065	32061	No	NA	43	20	0	High-quality	High-quality	95.48	AAI-based (high-confidence)	0	1	34.27	43
IMGVR_UViG_3300018041_000043	29254	No	NA	44	18	0	Medium-quality	Genome-fragment	86.88	AAI-based (high-confidence)	0	1	33.44	44
IMGVR_UViG_3300020051_000053	33604	No	NA	48	22	0	High-quality	High-quality	98.86	AAI-based (high-confidence)	0	1	37.1	48
IMGVR_UViG_3300020185_000005	33217	No	NA	49	20	0	High-quality	High-quality	100	AAI-based (high-confidence)	0	1	33.4	49
IMGVR_UViG_3300020185_000153	33609	No	NA	42	20	0	High-quality	High-quality	99.93	AAI-based (high-confidence)	0	1	35.82	42
IMGVR_UViG_3300020185_000201	28264	No	NA	40	19	0	Medium-quality	Genome-fragment	83.47	AAI-based (high-confidence)	0	1.01	35.47	40
IMGVR_UViG_3300020325_000043	32390	No	NA	48	19	1	High-quality	High-quality	100	AAI-based (high-confidence)	0	1	33.44	48
IMGVR_UViG_3300020348_000006	32238	No	NA	43	21	0	High-quality	High-quality	100	AAI-based (high-confidence)	0	1	39.66	43
IMGVR_UViG_3300020355_000009	27222	No	NA	37	18	0	Medium-quality	Genome-fragment	84.45	AAI-based (high-confidence)	0	1	39.74	37
IMGVR_UViG_3300020365_000003	32390	No	NA	49	19	1	High-quality	High-quality	100	AAI-based (high-confidence)	0	1	33.44	49
IMGVR_UViG_3300020368_000006	26970	No	NA	36	15	0	Medium-quality	Genome-fragment	80.68	AAI-based (high-confidence)	0	1	34.94	36
IMGVR_UViG_3300020385_000036	32615	No	NA	45	19	0	High-quality	High-quality	96.29	AAI-based (high-confidence)	0	1.01	34.33	45
IMGVR_UViG_3300020392_000047	31388	No	NA	45	19	0	High-quality	High-quality	93.22	AAI-based (medium-confidence)	0	1	32.39	45
IMGVR_UViG_3300020404_000241	34035	No	NA	47	16	0	High-quality	High-quality	100	AAI-based (high-confidence)	0	1	35.08	47
IMGVR_UViG_3300020414_000450	32314	No	NA	49	18	1	High-quality	High-quality	100	AAI-based (high-confidence)	0	1	33.42	49
IMGVR_UViG_3300020419_000062	29949	No	NA	46	19	0	High-quality	High-quality	92.56	AAI-based (high-confidence)	0	1	34.47	46
IMGVR_UViG_3300020420_000047	29524	No	NA	46	17	0	High-quality	High-quality	91.37	AAI-based (high-confidence)	0	1	33.66	46
IMGVR_UViG_3300020469_000169	30131	No	NA	41	18	1	Medium-quality	Genome-fragment	89.4	AAI-based (high-confidence)	0	1	35.21	41
IMGVR_UViG_3300020473_000094	29904	No	NA	36	21	0	High-quality	High-quality	92.77	AAI-based (high-confidence)	0	1	40.43	36
IMGVR_UViG_3300020477_000009	32619	No	NA	46	18	0	High-quality	High-quality	100	AAI-based (high-confidence)	0	1	37.05	46
IMGVR_UViG_3300021373_001072	28710	No	NA	46	15	0	Medium-quality	Genome-fragment	86.03	AAI-based (high-confidence)	0	1	32.96	46
IMGVR_UViG_3300021379_000092	33581	No	NA	48	23	0	High-quality	High-quality	98.87	AAI-based (high-confidence)	0	1	36.39	48
IMGVR_UViG_3300021425_000124	29250	No	NA	50	18	0	Medium-quality	Genome-fragment	87.33	AAI-based (high-confidence)	0	1	31.18	50
IMGVR_UViG_3300022907_000054	33713	No	NA	48	22	0	High-quality	High-quality	99.18	AAI-based (high-confidence)	0	1	37.12	48
IMGVR_UViG_3300022922_000042	33589	No	NA	48	22	0	High-quality	High-quality	98.82	AAI-based (high-confidence)	0	1	37.09	48
IMGVR_UViG_3300022925_000099	32746	No	NA	48	20	0	High-quality	High-quality	95.15	AAI-based (high-confidence)	0	1	33.83	48
IMGVR_UViG_3300022927_000002	34975	No	NA	48	21	0	High-quality	High-quality	100	AAI-based (high-confidence)	0	1.01	33.8	48
IMGVR_UViG_3300022937_000067	35194	No	NA	49	23	0	High-quality	High-quality	100	AAI-based (high-confidence)	0	1	37.24	49
IMGVR_UViG_3300023170_000082	35697	No	NA	49	24	0	High-quality	High-quality	100	AAI-based (high-confidence)	0	1	37.24	49
IMGVR_UViG_3300023172_000002	35130	No	NA	48	23	0	High-quality	High-quality	100	AAI-based (high-confidence)	0	1	37.21	48
IMGVR_UViG_3300025086_000121	32688	No	NA	48	19	0	High-quality	High-quality	96.4	AAI-based (high-confidence)	0	1	33.55	48
IMGVR_UViG_3300025102_000131	33498	No	NA	50	21	0	High-quality	High-quality	98.8	AAI-based (high-confidence)	0	1.01	33.52	50
IMGVR_UViG_3300025286_000087	30297	No	NA	43	18	0	High-quality	High-quality	93.66	AAI-based (high-confidence)	0	1	39.65	43
IMGVR_UViG_3300025296_000083	30306	No	NA	43	18	0	High-quality	High-quality	93.68	AAI-based (high-confidence)	0	1	39.67	43
IMGVR_UViG_3300025621_000030	34888	No	NA	51	22	0	High-quality	High-quality	100	AAI-based (high-confidence)	0	1.01	34.58	51
IMGVR_UViG_3300025646_000192	32168	No	NA	45	21	0	High-quality	High-quality	91.88	AAI-based (high-confidence)	0	1	37.01	45
IMGVR_UViG_3300025671_000280	32180	No	NA	45	17	0	High-quality	High-quality	96.1	AAI-based (high-confidence)	0	1	33.21	45
IMGVR_UViG_3300027298_000002	32710	No	NA	42	16	0	High-quality	High-quality	100	AAI-based (high-confidence)	0	1	34.78	42
IMGVR_UViG_3300027779_000005	32381	No	NA	43	19	1	High-quality	High-quality	100	AAI-based (high-confidence)	0	1	40.62	43
IMGVR_UViG_3300027801_000003	32381	No	NA	43	20	1	High-quality	High-quality	100	AAI-based (high-confidence)	0	1	40.6	43
IMGVR_UViG_3300027906_000062	35244	No	NA	46	21	1	High-quality	High-quality	100	AAI-based (medium-confidence)	0	1	39.91	46
IMGVR_UViG_3300028115_000019	36540	No	NA	49	23	0	High-quality	High-quality	100	AAI-based (high-confidence)	0	1	37.27	49
IMGVR_UViG_3300029309_000146	34583	No	NA	43	18	1	High-quality	High-quality	98.25	AAI-based (medium-confidence)	0	1	35.25	43
IMGVR_UViG_3300029309_000167	33161	No	NA	49	22	0	High-quality	High-quality	98.49	AAI-based (high-confidence)	0	1	32.77	49
IMGVR_UViG_3300029309_000213	30729	No	NA	45	19	0	High-quality	High-quality	95.1	AAI-based (high-confidence)	0	1	33.95	45
IMGVR_UViG_3300029319_000323	29826	No	NA	41	19	0	High-quality	High-quality	91.63	AAI-based (high-confidence)	0	1	34.93	41
IMGVR_UViG_3300029448_000195	33134	No	NA	48	20	0	High-quality	High-quality	98.38	AAI-based (medium-confidence)	0	1	37.57	48
IMGVR_UViG_3300030012_000353	34443	No	NA	44	17	0	High-quality	High-quality	100	AAI-based (high-confidence)	0	1	33.48	44
IMGVR_UViG_3300030012_002992	33232	No	NA	41	17	0	High-quality	High-quality	98.5	AAI-based (high-confidence)	0	1	35.57	41
IMGVR_UViG_3300030090_001337	31238	No	NA	45	19	0	High-quality	High-quality	92.67	AAI-based (medium-confidence)	0	1	34.79	45
IMGVR_UViG_3300030090_003523	31278	No	NA	44	17	1	High-quality	High-quality	92.81	AAI-based (high-confidence)	0	1	34.33	44
IMGVR_UViG_3300030099_005911	32017	No	NA	43	21	0	High-quality	High-quality	96.18	AAI-based (medium-confidence)	0	1	35.35	43
IMGVR_UViG_3300030101_002145	26232	No	NA	35	18	0	Medium-quality	Genome-fragment	80.14	AAI-based (medium-confidence)	0	1	34.48	35
IMGVR_UViG_3300030104_001680	29649	No	NA	43	18	0	Medium-quality	Genome-fragment	88.07	AAI-based (medium-confidence)	0	1	35.16	43
IMGVR_UViG_3300030107_003153	31478	No	NA	46	18	1	High-quality	High-quality	97.42	AAI-based (high-confidence)	0	1	33.25	46
IMGVR_UViG_3300030116_000744	32075	No	NA	39	20	0	High-quality	High-quality	95.64	AAI-based (medium-confidence)	0	1	35.4	39
IMGVR_UViG_3300030118_000959	31364	No	NA	38	21	0	High-quality	High-quality	93.14	AAI-based (medium-confidence)	0	1	35.31	38
IMGVR_UViG_3300030329_003354	32642	No	NA	46	18	0	High-quality	High-quality	100	AAI-based (high-confidence)	0	1	37.08	46
IMGVR_UViG_3300030372_003059	33021	No	NA	47	20	0	High-quality	High-quality	99.33	AAI-based (high-confidence)	0	1	32.35	47
IMGVR_UViG_3300030376_002046	31839	No	NA	43	16	0	High-quality	High-quality	94.61	AAI-based (high-confidence)	0	1	35.49	43
IMGVR_UViG_3300030380_000764	34297	No	NA	46	19	0	High-quality	High-quality	100	AAI-based (high-confidence)	0	1	33.46	46
IMGVR_UViG_3300030433_000871	27787	No	NA	35	14	0	Medium-quality	Genome-fragment	83.13	AAI-based (medium-confidence)	0	1	35.59	35
IMGVR_UViG_3300030450_001534	33360	No	NA	44	20	0	High-quality	High-quality	100	AAI-based (medium-confidence)	0	1	39.08	44
IMGVR_UViG_3300031675_000009	32489	No	NA	43	20	1	High-quality	High-quality	100	AAI-based (high-confidence)	0	1.01	40.59	43
IMGVR_UViG_3300035135_000065	33442	No	NA	48	19	0	High-quality	High-quality	97.17	AAI-based (high-confidence)	0	1	33.84	48
IMGVR_UViG_3300037963_000715	33303	No	NA	56	17	0	High-quality	High-quality	98.93	AAI-based (high-confidence)	0	1	33.01	56
IMGVR_UViG_3300038825_000244	32983	No	NA	49	20	0	High-quality	High-quality	97.23	AAI-based (high-confidence)	0	1	34.56	49
IMGVR_UViG_3300044723_008408	36934	No	NA	47	19	0	High-quality	High-quality	100	AAI-based (high-confidence)	0	1.01	34.81	47
IMGVR_UViG_3300045738_000250	26064	No	NA	31	16	0	Medium-quality	Genome-fragment	80.56	AAI-based (high-confidence)	0	1	39.65	31
IMGVR_UViG_3300046163_000010	33171	No	NA	44	15	0	High-quality	High-quality	100	AAI-based (high-confidence)	0	1	34.91	44
IMGVR_UViG_3300046167_000095	37934	No	NA	58	23	0	High-quality	High-quality	100	AAI-based (high-confidence)	0	1.14	34.94	58
IMGVR_UViG_3300046167_000098	33373	No	NA	47	16	0	High-quality	High-quality	98.43	AAI-based (high-confidence)	0	1	33.81	47
IMGVR_UViG_3300046167_000223	36716	No	NA	56	21	0	High-quality	High-quality	100	AAI-based (high-confidence)	0	1.02	34.83	56
IMGVR_UViG_3300046168_000004	32453	No	NA	51	19	0	High-quality	High-quality	96.4	AAI-based (high-confidence)	0	1	32.93	51
IMGVR_UViG_3300046170_000051	32379	No	NA	51	19	0	High-quality	High-quality	95.58	AAI-based (high-confidence)	0	1	33.86	51
IMGVR_UViG_3300046170_000140	35589	No	NA	50	24	0	High-quality	High-quality	100	AAI-based (high-confidence)	0	1.01	36.99	50
IMGVR_UViG_3300046170_000197	35468	No	NA	54	19	0	High-quality	High-quality	100	AAI-based (high-confidence)	0	1	34.07	54
IMGVR_UViG_3300046170_000372	32404	No	NA	54	21	0	High-quality	High-quality	98.5	AAI-based (high-confidence)	0	1	33.3	54
IMGVR_UViG_3300046170_000447	37575	No	NA	47	22	0	High-quality	High-quality	100	AAI-based (high-confidence)	0	1	34.44	47
IMGVR_UViG_3300046171_000003	30453	No	NA	47	21	0	Medium-quality	Genome-fragment	89.39	AAI-based (high-confidence)	0	1	33.61	47
IMGVR_UViG_3300046171_000006	31081	No	NA	47	20	0	High-quality	High-quality	91.19	AAI-based (high-confidence)	0	1	33.74	47
IMGVR_UViG_3300046171_000025	31604	No	NA	46	18	0	High-quality	High-quality	92.45	AAI-based (high-confidence)	0	1	33.59	46
IMGVR_UViG_3300046171_000089	32120	No	NA	50	21	0	High-quality	High-quality	99.4	AAI-based (high-confidence)	0	1	33.48	50
IMGVR_UViG_3300046387_000057	32326	No	NA	45	18	0	High-quality	High-quality	95.15	AAI-based (high-confidence)	0	1	34.3	45
IMGVR_UViG_3300046387_000071	29108	No	NA	39	18	0	Medium-quality	Genome-fragment	85.8	AAI-based (high-confidence)	0	1	34.01	39
IMGVR_UViG_3300046389_000028	30443	No	NA	45	16	0	Medium-quality	Genome-fragment	89.84	AAI-based (high-confidence)	0	1	33.73	45
IMGVR_UViG_3300046751_000082	34593	No	NA	46	22	0	High-quality	High-quality	100	AAI-based (high-confidence)	0	1	37.51	46
IMGVR_UViG_3300046752_000003	30492	No	NA	43	21	0	High-quality	High-quality	90.52	AAI-based (high-confidence)	0	1	32.79	43
IMGVR_UViG_3300047352_000022	31873	No	NA	44	22	0	High-quality	High-quality	93.9	AAI-based (high-confidence)	0	1.01	33.4	44
IMGVR_UViG_3300047358_000089	33000	No	NA	51	19	0	High-quality	High-quality	96.51	AAI-based (high-confidence)	0	1	33.6	51
IMGVR_UViG_3300047373_000021	31692	No	NA	43	18	0	High-quality	High-quality	94.19	AAI-based (high-confidence)	0	1	35.11	43
IMGVR_UViG_3300047373_000049	28016	No	NA	35	17	0	Medium-quality	Genome-fragment	82.6	AAI-based (high-confidence)	0	1	34.95	35
IMGVR_UViG_3300047387_000003	30492	No	NA	43	20	0	High-quality	High-quality	90.57	AAI-based (high-confidence)	0	1	32.81	43
IMGVR_UViG_3300047458_000001	30557	No	NA	42	20	0	High-quality	High-quality	90.76	AAI-based (high-confidence)	0	1.01	32.76	42
IMGVR_UViG_3300048007_000030	33585	No	NA	46	16	0	High-quality	High-quality	99.06	AAI-based (high-confidence)	0	1.01	33.82	46
IMGVR_UViG_3300048007_000112	36027	No	NA	52	20	0	High-quality	High-quality	100	AAI-based (high-confidence)	0	1	34.9	52
IMGVR_UViG_3300048008_000044	33629	No	NA	47	16	0	High-quality	High-quality	99.19	AAI-based (high-confidence)	0	1.01	33.78	47
IMGVR_UViG_3300048010_000064	33270	No	NA	51	20	0	High-quality	High-quality	97.71	AAI-based (high-confidence)	0	1.01	33.65	51
IMGVR_UViG_3300048037_000007	31666	No	NA	46	20	0	High-quality	High-quality	93.35	AAI-based (high-confidence)	0	1	33.84	46
IMGVR_UViG_3300048068_000125	33707	No	NA	43	16	0	High-quality	High-quality	99.84	AAI-based (medium-confidence)	0	1.04	34.7	43
IMGVR_UViG_3300048111_000009	31890	No	NA	42	20	0	High-quality	High-quality	94.86	AAI-based (high-confidence)	0	1	35.88	42
IMGVR_UViG_3300048549_000945	37989	No	NA	48	23	0	High-quality	High-quality	100	AAI-based (high-confidence)	0	1	34.87	48
IMGVR_UViG_3300050343_000017	32243	No	NA	59	21	0	High-quality	High-quality	93.98	AAI-based (high-confidence)	0	1	34.56	59
IMGVR_UViG_3300050343_000032	32205	No	NA	47	20	0	High-quality	High-quality	94.98	AAI-based (high-confidence)	0	1	35.87	47
IMGVR_UViG_3300050343_000038	33724	No	NA	42	15	0	High-quality	High-quality	100	AAI-based (high-confidence)	0	1	35.06	42
IMGVR_UViG_3300050343_000044	32150	No	NA	45	21	0	High-quality	High-quality	95.48	AAI-based (medium-confidence)	0	1	33.12	45
IMGVR_UViG_3300050343_000089	33933	No	NA	48	21	0	High-quality	High-quality	97.1	AAI-based (high-confidence)	0	1	34.68	48
IMGVR_UViG_3300050343_000299	30317	No	NA	46	18	0	Medium-quality	Genome-fragment	89.96	AAI-based (high-confidence)	0	1	35.86	46
PRET1608S21F00_ctg_51	34810	No	NA	49	18	0	High-quality	High-quality	100	AAI-based (medium-confidence)	0	1	34.44	49
PRET1608S21F02_ctg_3030	29454	No	NA	39	19	0	Medium-quality	Genome-fragment	86.01	AAI-based (high-confidence)	0	1	37.03	39
PRET1608S25F07_ctg_2160	34547	No	NA	50	17	0	High-quality	High-quality	100	AAI-based (high-confidence)	0	1	34.06	50
Station100_DCM_447	33268	No	NA	47	19	0	High-quality	High-quality	100	AAI-based (high-confidence)	0	1	32.41	47
Station100_SUR_289	33296	No	NA	47	20	0	High-quality	High-quality	100	AAI-based (high-confidence)	0	1	32.41	47
Station102_MES_480	33995	No	NA	47	16	0	High-quality	High-quality	100	AAI-based (high-confidence)	0	1	35.1	47
Station102_SUR_410	32519	No	NA	44	20	0	High-quality	High-quality	96.98	AAI-based (high-confidence)	0	1	35.65	44
Station111_DCM_514	34782	No	NA	48	22	0	High-quality	High-quality	100	AAI-based (medium-confidence)	0	1	36.85	48
Station122_DCM_443	35182	No	NA	43	19	1	High-quality	High-quality	94.45	AAI-based (medium-confidence)	0	1	38.33	43
Station122_MES_1400	30631	No	NA	38	21	0	High-quality	High-quality	94.77	AAI-based (high-confidence)	0	1	42.12	38
Station123_MXL_623	33401	No	NA	48	20	0	High-quality	High-quality	99.63	AAI-based (high-confidence)	0	1	33.06	48
Station123_MXL_665	32558	No	NA	45	18	0	High-quality	High-quality	100	AAI-based (high-confidence)	0	1	37.07	45
Station124_SUR_416	32124	No	NA	43	21	0	High-quality	High-quality	96.51	AAI-based (medium-confidence)	0	1	35.37	43
Station138_SUR_205	30754	No	NA	41	18	0	High-quality	High-quality	91.3	AAI-based (high-confidence)	0	1	34.82	41
Station138_SUR_216	30006	No	NA	43	21	0	High-quality	High-quality	92.23	AAI-based (medium-confidence)	0	1	34.22	43
Station173_DCM_2690	31829	No	NA	42	20	0	High-quality	High-quality	98.38	AAI-based (medium-confidence)	0	1	35.71	42
Station178_SUR_2255	31746	No	NA	41	20	0	High-quality	High-quality	98.12	AAI-based (medium-confidence)	0	1	35.69	41
Station180_SUR_3067	32065	No	NA	51	20	0	High-quality	High-quality	95.16	AAI-based (high-confidence)	0	1	34.27	51
Station188_DCM_1606	31724	No	NA	42	20	0	High-quality	High-quality	98.06	AAI-based (medium-confidence)	0	1	35.81	42
Station188_SUR_1768	31724	No	NA	42	20	0	High-quality	High-quality	98.06	AAI-based (medium-confidence)	0	1	35.81	42
Station189_DCM_1097	31669	No	NA	42	20	0	High-quality	High-quality	97.89	AAI-based (medium-confidence)	0	1	35.87	42
Station189_MES_1647	33660	No	NA	46	21	0	High-quality	High-quality	100	AAI-based (medium-confidence)	0	1	37.25	46
Station33_SUR_383	30468	No	NA	44	18	0	High-quality	High-quality	93.15	AAI-based (high-confidence)	0	1	33.19	44
Station37_MES_1132	32360	No	NA	49	19	1	High-quality	High-quality	100	AAI-based (high-confidence)	0	1	33.45	49
Station39_DCM_101	32678	No	NA	42	16	0	High-quality	High-quality	99.82	AAI-based (high-confidence)	0	1	37.91	42
Station52_SUR_266	30770	No	NA	38	21	0	High-quality	High-quality	91.77	AAI-based (medium-confidence)	0	1	35.22	38
Station58_DCM_283	32791	No	NA	48	21	0	High-quality	High-quality	96.45	AAI-based (high-confidence)	0	1	36.35	48
Station62_SUR_272	32790	No	NA	48	21	0	High-quality	High-quality	96.45	AAI-based (high-confidence)	0	1	36.34	48
Station65_DCM_543	32973	No	NA	43	20	0	High-quality	High-quality	100	AAI-based (medium-confidence)	0	1	39.24	43
Station65_SUR_505	31417	No	NA	44	17	1	High-quality	High-quality	93.22	AAI-based (high-confidence)	0	1	34.2	44
Station76_SUR_679	29572	No	NA	37	17	0	Medium-quality	Genome-fragment	88.26	AAI-based (medium-confidence)	0	1	33.78	37
Station78_DCM_528	30860	No	NA	38	15	1	Medium-quality	Genome-fragment	84.15	AAI-based (high-confidence)	0	1	36.52	38
Station78_DCM_688	26902	No	NA	38	17	0	Medium-quality	Genome-fragment	80.83	AAI-based (medium-confidence)	0	1	37.7	38
Uncultured_2e29cd	34143	No	NA	48	24	0	High-quality	High-quality	99.63	AAI-based (high-confidence)	0	1	36.15	48
VTLG01002361.1	35962	No	NA	54	24	1	High-quality	High-quality	100	AAI-based (high-confidence)	0	1	38.42	54
VTLG01003935.1	33563	No	NA	40	16	1	Medium-quality	Genome-fragment	83.92	AAI-based (medium-confidence)	0	1	38.87	40
VTLG01007028.1	31392	No	NA	47	24	1	High-quality	High-quality	96.97	AAI-based (high-confidence)	0	1	37.75	47
VTLG01009509.1	29671	No	NA	37	17	0	High-quality	High-quality	91.81	AAI-based (high-confidence)	0	1.01	40.32	37
VTLG01012284.1	31383	No	NA	45	20	0	High-quality	High-quality	95.18	AAI-based (medium-confidence)	0	1.02	34.13	45
VTLG01012669.1	29449	No	NA	37	17	0	High-quality	High-quality	91.12	AAI-based (high-confidence)	0	1	40.35	37
VTLG01015714.1	34085	No	NA	40	16	1	Medium-quality	Genome-fragment	85.22	AAI-based (medium-confidence)	0	1	38.88	40
uvMED_GF_C4A_S37_C62	33633	No	NA	48	21	0	High-quality	High-quality	99.97	AAI-based (high-confidence)	0	1	32.33	48
uvMED_GF_C4A_S46_C72	33634	No	NA	48	21	0	High-quality	High-quality	99.9	AAI-based (high-confidence)	0	1	32.38	48
uvMED_GF_C4B_S24_C76	29657	No	NA	42	19	0	Medium-quality	Genome-fragment	87.68	AAI-based (high-confidence)	0	1	33.06	42
uvMED_GF_C4B_S25_C77	30514	No	NA	42	19	0	High-quality	High-quality	90.2	AAI-based (high-confidence)	0	1	32.95	42
uvMED_GF_C4B_S32_C91	30324	No	NA	41	19	0	High-quality	High-quality	90.07	AAI-based (high-confidence)	0	1	32.89	41
uvMED_GF_C4_S43_C68	33810	No	NA	49	21	0	High-quality	High-quality	100	AAI-based (high-confidence)	0	1	32.38	49
uvMED_GF_U_S25_C61	32957	No	NA	48	21	0	High-quality	High-quality	97.97	AAI-based (medium-confidence)	0	1	32.79	48
uvMED_GF_U_S36_C84	30001	No	NA	41	18	0	Medium-quality	Genome-fragment	89.04	AAI-based (high-confidence)	0	1	34.94	41
uvMED_GF_U_S37_C78	31192	No	NA	45	19	0	High-quality	High-quality	96.53	AAI-based (high-confidence)	0	1	33.53	45

## Sheet: Table S4
Table S4. Orthogroups identified in the CRP--822-type genomes.
	Orthogroup	Function	CRP-406	CRP-701	CRP-811	CRP-821	CRP-822	CRP-823	CRP-831	DB11.3_NODE_853	DB9.3_NODE_1256	CB8.2S_NODE_316	FUIF01015187.1	GOV_bin_1578_contig_100_0	GOV_bin_4234_contig_100_2	IMGVR_UViG_2019105005_000002	IMGVR_UViG_3300001352_000034	IMGVR_UViG_3300001354_000024	IMGVR_UViG_3300003409_000025	IMGVR_UViG_3300006916_000138	IMGVR_UViG_3300007515_000028	IMGVR_UViG_3300009104_000079	IMGVR_UViG_3300009124_000091	IMGVR_UViG_3300009420_000048	IMGVR_UViG_3300009443_000002	IMGVR_UViG_3300009505_000001	IMGVR_UViG_3300009705_000002	IMGVR_UViG_3300010389_000066	IMGVR_UViG_3300011253_000717	IMGVR_UViG_3300011253_000793	IMGVR_UViG_3300011254_000507	IMGVR_UViG_3300011258_000991	IMGVR_UViG_3300013188_000003	IMGVR_UViG_3300017738_000024	IMGVR_UViG_3300017756_000070	IMGVR_UViG_3300017769_000065	IMGVR_UViG_3300018041_000043	IMGVR_UViG_3300020051_000053	IMGVR_UViG_3300020176_000068	IMGVR_UViG_3300020185_000005	IMGVR_UViG_3300020185_000143	IMGVR_UViG_3300020185_000153	IMGVR_UViG_3300020185_000201	IMGVR_UViG_3300020325_000043	IMGVR_UViG_3300020348_000006	IMGVR_UViG_3300020355_000009	IMGVR_UViG_3300020365_000003	IMGVR_UViG_3300020368_000006	IMGVR_UViG_3300020382_000396
	OG0000000	tail fiber protein(72.093)	CRP-406_24, CRP-406_25	CRP-701_26, CRP-701_27	CRP-811_30, CRP-811_31	CRP-821_28, CRP-821_29	CRP-822_28, CRP-822_29	CRP-823_29, CRP-823_30	CRP-831_32, CRP-831_33	DB11.3_NODE_853_24	DB9.3_NODE_1256_28, DB9.3_NODE_1256_29	CB8.2S_NODE_316_34, CB8.2S_NODE_316_39	FUIF01015187.1_27, FUIF01015187.1_28	GOV_bin_1578_contig_100_0_23, GOV_bin_1578_contig_100_0_31	GOV_bin_4234_contig_100_2_29, GOV_bin_4234_contig_100_2_30	IMGVR_UViG_2019105005_000002_23, IMGVR_UViG_2019105005_000002_24	IMGVR_UViG_3300001352_000034_31, IMGVR_UViG_3300001352_000034_34	IMGVR_UViG_3300001354_000024_19, IMGVR_UViG_3300001354_000024_21	IMGVR_UViG_3300003409_000025_28, IMGVR_UViG_3300003409_000025_29	IMGVR_UViG_3300006916_000138_43	IMGVR_UViG_3300007515_000028_26, IMGVR_UViG_3300007515_000028_27	IMGVR_UViG_3300009104_000079_26, IMGVR_UViG_3300009104_000079_27, IMGVR_UViG_3300009104_000079_28	IMGVR_UViG_3300009124_000091_21	IMGVR_UViG_3300009420_000048_26, IMGVR_UViG_3300009420_000048_27	IMGVR_UViG_3300009443_000002_26	IMGVR_UViG_3300009505_000001_23	IMGVR_UViG_3300009705_000002_26, IMGVR_UViG_3300009705_000002_27	IMGVR_UViG_3300010389_000066_26	IMGVR_UViG_3300011253_000717_29	IMGVR_UViG_3300011253_000793_26	IMGVR_UViG_3300011254_000507_28	IMGVR_UViG_3300011258_000991_27	IMGVR_UViG_3300013188_000003_33, IMGVR_UViG_3300013188_000003_35	IMGVR_UViG_3300017738_000024_25	IMGVR_UViG_3300017756_000070_13, IMGVR_UViG_3300017756_000070_14, IMGVR_UViG_3300017756_000070_15, IMGVR_UViG_3300017756_000070_17	IMGVR_UViG_3300017769_000065_23, IMGVR_UViG_3300017769_000065_24, IMGVR_UViG_3300017769_000065_25, IMGVR_UViG_3300017769_000065_27		IMGVR_UViG_3300020051_000053_30, IMGVR_UViG_3300020051_000053_32	IMGVR_UViG_3300020176_000068_26	IMGVR_UViG_3300020185_000005_25, IMGVR_UViG_3300020185_000005_26, IMGVR_UViG_3300020185_000005_29	IMGVR_UViG_3300020185_000143_34		IMGVR_UViG_3300020185_000201_24, IMGVR_UViG_3300020185_000201_25	IMGVR_UViG_3300020325_000043_30, IMGVR_UViG_3300020325_000043_31	IMGVR_UViG_3300020348_000006_27, IMGVR_UViG_3300020348_000006_28	IMGVR_UViG_3300020355_000009_22	IMGVR_UViG_3300020365_000003_31, IMGVR_UViG_3300020365_000003_32	IMGVR_UViG_3300020368_000006_22
	OG0000001	head-tail joining protein	CRP-406_33	CRP-701_35	CRP-811_40	CRP-821_37	CRP-822_37	CRP-823_38	CRP-831_41	DB11.3_NODE_853_32	DB9.3_NODE_1256_37	CB8.2S_NODE_316_47	FUIF01015187.1_36	GOV_bin_1578_contig_100_0_36	GOV_bin_4234_contig_100_2_39	IMGVR_UViG_2019105005_000002_32, IMGVR_UViG_2019105005_000002_33	IMGVR_UViG_3300001352_000034_43	IMGVR_UViG_3300001354_000024_29, IMGVR_UViG_3300001354_000024_30	IMGVR_UViG_3300003409_000025_36	IMGVR_UViG_3300006916_000138_52	IMGVR_UViG_3300007515_000028_36	IMGVR_UViG_3300009104_000079_36	IMGVR_UViG_3300009124_000091_29	IMGVR_UViG_3300009420_000048_36	IMGVR_UViG_3300009443_000002_34	IMGVR_UViG_3300009505_000001_31	IMGVR_UViG_3300009705_000002_36	IMGVR_UViG_3300010389_000066_36, IMGVR_UViG_3300010389_000066_37	IMGVR_UViG_3300011253_000717_38	IMGVR_UViG_3300011253_000793_35	IMGVR_UViG_3300011254_000507_37	IMGVR_UViG_3300011258_000991_36	IMGVR_UViG_3300013188_000003_43, IMGVR_UViG_3300013188_000003_44	IMGVR_UViG_3300017738_000024_33	IMGVR_UViG_3300017756_000070_26, IMGVR_UViG_3300017756_000070_27	IMGVR_UViG_3300017769_000065_36, IMGVR_UViG_3300017769_000065_37	IMGVR_UViG_3300018041_000043_30, IMGVR_UViG_3300018041_000043_31	IMGVR_UViG_3300020051_000053_40, IMGVR_UViG_3300020051_000053_41	IMGVR_UViG_3300020176_000068_35	IMGVR_UViG_3300020185_000005_37, IMGVR_UViG_3300020185_000005_38	IMGVR_UViG_3300020185_000143_42	IMGVR_UViG_3300020185_000153_36	IMGVR_UViG_3300020185_000201_33, IMGVR_UViG_3300020185_000201_34	IMGVR_UViG_3300020325_000043_41	IMGVR_UViG_3300020348_000006_36	IMGVR_UViG_3300020355_000009_30	IMGVR_UViG_3300020365_000003_42	IMGVR_UViG_3300020368_000006_30	IMGVR_UViG_3300020382_000396_40
Coregene	OG0000002	phage major capsid protein	CRP-406_35	CRP-701_37	CRP-811_43	CRP-821_39	CRP-822_39	CRP-823_40, CRP-823_41	CRP-831_43	DB11.3_NODE_853_34	DB9.3_NODE_1256_39	CB8.2S_NODE_316_49	FUIF01015187.1_39	GOV_bin_1578_contig_100_0_39	GOV_bin_4234_contig_100_2_41	IMGVR_UViG_2019105005_000002_35	IMGVR_UViG_3300001352_000034_46	IMGVR_UViG_3300001354_000024_32	IMGVR_UViG_3300003409_000025_38	IMGVR_UViG_3300006916_000138_55	IMGVR_UViG_3300007515_000028_38	IMGVR_UViG_3300009104_000079_38	IMGVR_UViG_3300009124_000091_31	IMGVR_UViG_3300009420_000048_38	IMGVR_UViG_3300009443_000002_36	IMGVR_UViG_3300009505_000001_33	IMGVR_UViG_3300009705_000002_38	IMGVR_UViG_3300010389_000066_39	IMGVR_UViG_3300011253_000717_40	IMGVR_UViG_3300011253_000793_37	IMGVR_UViG_3300011254_000507_39	IMGVR_UViG_3300011258_000991_38	IMGVR_UViG_3300013188_000003_46	IMGVR_UViG_3300017738_000024_35	IMGVR_UViG_3300017756_000070_29	IMGVR_UViG_3300017769_000065_39	IMGVR_UViG_3300018041_000043_33	IMGVR_UViG_3300020051_000053_43	IMGVR_UViG_3300020176_000068_37	IMGVR_UViG_3300020185_000005_40	IMGVR_UViG_3300020185_000143_45	IMGVR_UViG_3300020185_000153_38	IMGVR_UViG_3300020185_000201_36	IMGVR_UViG_3300020325_000043_43	IMGVR_UViG_3300020348_000006_38	IMGVR_UViG_3300020355_000009_32	IMGVR_UViG_3300020365_000003_44	IMGVR_UViG_3300020368_000006_32	IMGVR_UViG_3300020382_000396_42
Coregene	OG0000003	terminase large subunit(45.802)	CRP-406_38	CRP-701_40	CRP-811_46	CRP-821_42	CRP-822_42	CRP-823_44	CRP-831_46	DB11.3_NODE_853_37	DB9.3_NODE_1256_42	CB8.2S_NODE_316_52	FUIF01015187.1_42, FUIF01015187.1_43	GOV_bin_1578_contig_100_0_43	GOV_bin_4234_contig_100_2_44	IMGVR_UViG_2019105005_000002_38	IMGVR_UViG_3300001352_000034_49	IMGVR_UViG_3300001354_000024_35	IMGVR_UViG_3300003409_000025_41	IMGVR_UViG_3300006916_000138_59	IMGVR_UViG_3300007515_000028_42	IMGVR_UViG_3300009104_000079_42	IMGVR_UViG_3300009124_000091_34	IMGVR_UViG_3300009420_000048_41	IMGVR_UViG_3300009443_000002_39	IMGVR_UViG_3300009505_000001_36	IMGVR_UViG_3300009705_000002_41	IMGVR_UViG_3300010389_000066_45	IMGVR_UViG_3300011253_000717_43	IMGVR_UViG_3300011253_000793_43	IMGVR_UViG_3300011254_000507_45	IMGVR_UViG_3300011258_000991_44	IMGVR_UViG_3300013188_000003_50	IMGVR_UViG_3300017738_000024_38	IMGVR_UViG_3300017756_000070_32	IMGVR_UViG_3300017769_000065_42	IMGVR_UViG_3300018041_000043_43	IMGVR_UViG_3300020051_000053_47	IMGVR_UViG_3300020176_000068_40	IMGVR_UViG_3300020185_000005_48	IMGVR_UViG_3300020185_000143_48	IMGVR_UViG_3300020185_000153_41	IMGVR_UViG_3300020185_000201_39	IMGVR_UViG_3300020325_000043_47	IMGVR_UViG_3300020348_000006_42	IMGVR_UViG_3300020355_000009_36	IMGVR_UViG_3300020365_000003_48	IMGVR_UViG_3300020368_000006_35	IMGVR_UViG_3300020382_000396_45
Coregene	OG0000004	portal protein(37.471)	CRP-406_36	CRP-701_38	CRP-811_44	CRP-821_40	CRP-822_40	CRP-823_42	CRP-831_44	DB11.3_NODE_853_35	DB9.3_NODE_1256_40	CB8.2S_NODE_316_50	FUIF01015187.1_40	GOV_bin_1578_contig_100_0_41	GOV_bin_4234_contig_100_2_42	IMGVR_UViG_2019105005_000002_36	IMGVR_UViG_3300001352_000034_47	IMGVR_UViG_3300001354_000024_33	IMGVR_UViG_3300003409_000025_39	IMGVR_UViG_3300006916_000138_56	IMGVR_UViG_3300007515_000028_40	IMGVR_UViG_3300009104_000079_40	IMGVR_UViG_3300009124_000091_32	IMGVR_UViG_3300009420_000048_39	IMGVR_UViG_3300009443_000002_37	IMGVR_UViG_3300009505_000001_34	IMGVR_UViG_3300009705_000002_39	IMGVR_UViG_3300010389_000066_40	IMGVR_UViG_3300011253_000717_41	IMGVR_UViG_3300011253_000793_38	IMGVR_UViG_3300011254_000507_40	IMGVR_UViG_3300011258_000991_39	IMGVR_UViG_3300013188_000003_47	IMGVR_UViG_3300017738_000024_36	IMGVR_UViG_3300017756_000070_30	IMGVR_UViG_3300017769_000065_40	IMGVR_UViG_3300018041_000043_34	IMGVR_UViG_3300020051_000053_44	IMGVR_UViG_3300020176_000068_38	IMGVR_UViG_3300020185_000005_41	IMGVR_UViG_3300020185_000143_46	IMGVR_UViG_3300020185_000153_39	IMGVR_UViG_3300020185_000201_37	IMGVR_UViG_3300020325_000043_44	IMGVR_UViG_3300020348_000006_40	IMGVR_UViG_3300020355_000009_34	IMGVR_UViG_3300020365_000003_45	IMGVR_UViG_3300020368_000006_33	IMGVR_UViG_3300020382_000396_43
	OG0000005	Phage minor tail protein U	CRP-406_32	CRP-701_34	CRP-811_39	CRP-821_36	CRP-822_36	CRP-823_37	CRP-831_40	DB11.3_NODE_853_31	DB9.3_NODE_1256_36	CB8.2S_NODE_316_46	FUIF01015187.1_35	GOV_bin_1578_contig_100_0_29, GOV_bin_1578_contig_100_0_32	GOV_bin_4234_contig_100_2_38	IMGVR_UViG_2019105005_000002_31	IMGVR_UViG_3300001352_000034_42	IMGVR_UViG_3300001354_000024_28	IMGVR_UViG_3300003409_000025_35	IMGVR_UViG_3300006916_000138_51	IMGVR_UViG_3300007515_000028_35	IMGVR_UViG_3300009104_000079_35	IMGVR_UViG_3300009124_000091_28	IMGVR_UViG_3300009420_000048_35	IMGVR_UViG_3300009443_000002_33	IMGVR_UViG_3300009505_000001_30	IMGVR_UViG_3300009705_000002_35	IMGVR_UViG_3300010389_000066_35	IMGVR_UViG_3300011253_000717_37	IMGVR_UViG_3300011253_000793_34	IMGVR_UViG_3300011254_000507_36	IMGVR_UViG_3300011258_000991_35	IMGVR_UViG_3300013188_000003_42	IMGVR_UViG_3300017738_000024_32	IMGVR_UViG_3300017756_000070_25	IMGVR_UViG_3300017769_000065_35	IMGVR_UViG_3300018041_000043_29	IMGVR_UViG_3300020051_000053_39	IMGVR_UViG_3300020176_000068_34	IMGVR_UViG_3300020185_000005_36	IMGVR_UViG_3300020185_000143_41	IMGVR_UViG_3300020185_000153_35	IMGVR_UViG_3300020185_000201_32	IMGVR_UViG_3300020325_000043_40	IMGVR_UViG_3300020348_000006_35	IMGVR_UViG_3300020355_000009_29	IMGVR_UViG_3300020365_000003_41	IMGVR_UViG_3300020368_000006_29	IMGVR_UViG_3300020382_000396_39
Coregene	OG0000006	tail length tape measure protein(54.054)	CRP-406_29	CRP-701_31	CRP-811_35	CRP-821_33	CRP-822_33	CRP-823_34	CRP-831_37	DB11.3_NODE_853_27	DB9.3_NODE_1256_33	CB8.2S_NODE_316_42	FUIF01015187.1_32	GOV_bin_1578_contig_100_0_26	GOV_bin_4234_contig_100_2_34	IMGVR_UViG_2019105005_000002_27	IMGVR_UViG_3300001352_000034_38	IMGVR_UViG_3300001354_000024_24	IMGVR_UViG_3300003409_000025_32	IMGVR_UViG_3300006916_000138_47	IMGVR_UViG_3300007515_000028_32	IMGVR_UViG_3300009104_000079_32	IMGVR_UViG_3300009124_000091_24	IMGVR_UViG_3300009420_000048_30	IMGVR_UViG_3300009443_000002_29	IMGVR_UViG_3300009505_000001_26	IMGVR_UViG_3300009705_000002_30	IMGVR_UViG_3300010389_000066_31	IMGVR_UViG_3300011253_000717_33	IMGVR_UViG_3300011253_000793_30	IMGVR_UViG_3300011254_000507_32	IMGVR_UViG_3300011258_000991_31	IMGVR_UViG_3300013188_000003_38	IMGVR_UViG_3300017738_000024_28	IMGVR_UViG_3300017756_000070_20	IMGVR_UViG_3300017769_000065_30	IMGVR_UViG_3300018041_000043_25	IMGVR_UViG_3300020051_000053_35	IMGVR_UViG_3300020176_000068_29	IMGVR_UViG_3300020185_000005_32	IMGVR_UViG_3300020185_000143_38	IMGVR_UViG_3300020185_000153_30	IMGVR_UViG_3300020185_000201_28	IMGVR_UViG_3300020325_000043_35	IMGVR_UViG_3300020348_000006_32	IMGVR_UViG_3300020355_000009_26	IMGVR_UViG_3300020365_000003_36	IMGVR_UViG_3300020368_000006_25	IMGVR_UViG_3300020382_000396_35
Coregene	OG0000007	DNA primase/helicase	CRP-406_5	CRP-701_4	CRP-811_8	CRP-821_7	CRP-822_7	CRP-823_7	CRP-831_8	DB11.3_NODE_853_3	DB9.3_NODE_1256_8		FUIF01015187.1_7	GOV_bin_1578_contig_100_0_3	GOV_bin_4234_contig_100_2_8	IMGVR_UViG_2019105005_000002_7	IMGVR_UViG_3300001352_000034_10	IMGVR_UViG_3300001354_000024_2	IMGVR_UViG_3300003409_000025_6		IMGVR_UViG_3300007515_000028_7	IMGVR_UViG_3300009104_000079_7	IMGVR_UViG_3300009124_000091_2	IMGVR_UViG_3300009420_000048_8	IMGVR_UViG_3300009443_000002_3	IMGVR_UViG_3300009505_000001_3	IMGVR_UViG_3300009705_000002_8	IMGVR_UViG_3300010389_000066_8	IMGVR_UViG_3300011253_000717_7	IMGVR_UViG_3300011253_000793_9	IMGVR_UViG_3300011254_000507_11	IMGVR_UViG_3300011258_000991_10	IMGVR_UViG_3300013188_000003_9	IMGVR_UViG_3300017738_000024_6	IMGVR_UViG_3300017756_000070_5	IMGVR_UViG_3300017769_000065_5	IMGVR_UViG_3300018041_000043_5	IMGVR_UViG_3300020051_000053_9	IMGVR_UViG_3300020176_000068_10, IMGVR_UViG_3300020176_000068_9	IMGVR_UViG_3300020185_000005_5	IMGVR_UViG_3300020185_000143_10	IMGVR_UViG_3300020185_000153_8	IMGVR_UViG_3300020185_000201_5	IMGVR_UViG_3300020325_000043_5	IMGVR_UViG_3300020348_000006_8, IMGVR_UViG_3300020348_000006_9	IMGVR_UViG_3300020355_000009_8	IMGVR_UViG_3300020365_000003_5	IMGVR_UViG_3300020368_000006_1	IMGVR_UViG_3300020382_000396_6
	OG0000008		CRP-406_30	CRP-701_32	CRP-811_37	CRP-821_34	CRP-822_34	CRP-823_35	CRP-831_38	DB11.3_NODE_853_28	DB9.3_NODE_1256_34	CB8.2S_NODE_316_44	FUIF01015187.1_33	GOV_bin_1578_contig_100_0_27	GOV_bin_4234_contig_100_2_35	IMGVR_UViG_2019105005_000002_28	IMGVR_UViG_3300001352_000034_39, IMGVR_UViG_3300001352_000034_40	IMGVR_UViG_3300001354_000024_25	IMGVR_UViG_3300003409_000025_33	IMGVR_UViG_3300006916_000138_48	IMGVR_UViG_3300007515_000028_33	IMGVR_UViG_3300009104_000079_33	IMGVR_UViG_3300009124_000091_25	IMGVR_UViG_3300009420_000048_32	IMGVR_UViG_3300009443_000002_30	IMGVR_UViG_3300009505_000001_27	IMGVR_UViG_3300009705_000002_32	IMGVR_UViG_3300010389_000066_32	IMGVR_UViG_3300011253_000717_34	IMGVR_UViG_3300011253_000793_31	IMGVR_UViG_3300011254_000507_33	IMGVR_UViG_3300011258_000991_32	IMGVR_UViG_3300013188_000003_39	IMGVR_UViG_3300017738_000024_29	IMGVR_UViG_3300017756_000070_22	IMGVR_UViG_3300017769_000065_32	IMGVR_UViG_3300018041_000043_26	IMGVR_UViG_3300020051_000053_36	IMGVR_UViG_3300020176_000068_31	IMGVR_UViG_3300020185_000005_33	IMGVR_UViG_3300020185_000143_39	IMGVR_UViG_3300020185_000153_32	IMGVR_UViG_3300020185_000201_29	IMGVR_UViG_3300020325_000043_37	IMGVR_UViG_3300020348_000006_33	IMGVR_UViG_3300020355_000009_27	IMGVR_UViG_3300020365_000003_38	IMGVR_UViG_3300020368_000006_26	IMGVR_UViG_3300020382_000396_36
	OG0000009	tail protein(36.923)	CRP-406_31	CRP-701_33	CRP-811_38	CRP-821_35	CRP-822_35	CRP-823_36	CRP-831_39	DB11.3_NODE_853_29	DB9.3_NODE_1256_35	CB8.2S_NODE_316_45	FUIF01015187.1_34	GOV_bin_1578_contig_100_0_28	GOV_bin_4234_contig_100_2_36	IMGVR_UViG_2019105005_000002_29	IMGVR_UViG_3300001352_000034_41	IMGVR_UViG_3300001354_000024_26	IMGVR_UViG_3300003409_000025_34	IMGVR_UViG_3300006916_000138_49	IMGVR_UViG_3300007515_000028_34	IMGVR_UViG_3300009104_000079_34	IMGVR_UViG_3300009124_000091_26	IMGVR_UViG_3300009420_000048_33	IMGVR_UViG_3300009443_000002_31	IMGVR_UViG_3300009505_000001_28	IMGVR_UViG_3300009705_000002_33	IMGVR_UViG_3300010389_000066_33	IMGVR_UViG_3300011253_000717_35	IMGVR_UViG_3300011253_000793_32	IMGVR_UViG_3300011254_000507_34	IMGVR_UViG_3300011258_000991_33	IMGVR_UViG_3300013188_000003_40	IMGVR_UViG_3300017738_000024_30	IMGVR_UViG_3300017756_000070_23	IMGVR_UViG_3300017769_000065_33	IMGVR_UViG_3300018041_000043_27	IMGVR_UViG_3300020051_000053_37	IMGVR_UViG_3300020176_000068_32	IMGVR_UViG_3300020185_000005_34	IMGVR_UViG_3300020185_000143_40	IMGVR_UViG_3300020185_000153_33	IMGVR_UViG_3300020185_000201_30	IMGVR_UViG_3300020325_000043_38	IMGVR_UViG_3300020348_000006_34	IMGVR_UViG_3300020355_000009_28	IMGVR_UViG_3300020365_000003_39	IMGVR_UViG_3300020368_000006_27	IMGVR_UViG_3300020382_000396_37
	OG0000010	head-tail joining(30.864)	CRP-406_37	CRP-701_39	CRP-811_45	CRP-821_41	CRP-822_41	CRP-823_43	CRP-831_45	DB11.3_NODE_853_36	DB9.3_NODE_1256_41	CB8.2S_NODE_316_51	FUIF01015187.1_41	GOV_bin_1578_contig_100_0_42	GOV_bin_4234_contig_100_2_43	IMGVR_UViG_2019105005_000002_37	IMGVR_UViG_3300001352_000034_48	IMGVR_UViG_3300001354_000024_34	IMGVR_UViG_3300003409_000025_40	IMGVR_UViG_3300006916_000138_57	IMGVR_UViG_3300007515_000028_41	IMGVR_UViG_3300009104_000079_41	IMGVR_UViG_3300009124_000091_33	IMGVR_UViG_3300009420_000048_40	IMGVR_UViG_3300009443_000002_38	IMGVR_UViG_3300009505_000001_35	IMGVR_UViG_3300009705_000002_40	IMGVR_UViG_3300010389_000066_41	IMGVR_UViG_3300011253_000717_42	IMGVR_UViG_3300011253_000793_39	IMGVR_UViG_3300011254_000507_41	IMGVR_UViG_3300011258_000991_40	IMGVR_UViG_3300013188_000003_48	IMGVR_UViG_3300017738_000024_37	IMGVR_UViG_3300017756_000070_31	IMGVR_UViG_3300017769_000065_41	IMGVR_UViG_3300018041_000043_35	IMGVR_UViG_3300020051_000053_45	IMGVR_UViG_3300020176_000068_39	IMGVR_UViG_3300020185_000005_42	IMGVR_UViG_3300020185_000143_47	IMGVR_UViG_3300020185_000153_40	IMGVR_UViG_3300020185_000201_38	IMGVR_UViG_3300020325_000043_45	IMGVR_UViG_3300020348_000006_41	IMGVR_UViG_3300020355_000009_35	IMGVR_UViG_3300020365_000003_46	IMGVR_UViG_3300020368_000006_34	IMGVR_UViG_3300020382_000396_44
	OG0000011	minor tail protein Z	CRP-406_2	CRP-701_1	CRP-811_3	CRP-821_1	CRP-822_1	CRP-823_2	CRP-831_2	DB11.3_NODE_853_1	DB9.3_NODE_1256_3	CB8.2S_NODE_316_10	FUIF01015187.1_4	GOV_bin_1578_contig_100_0_1	GOV_bin_4234_contig_100_2_1	IMGVR_UViG_2019105005_000002_1	IMGVR_UViG_3300001352_000034_4		IMGVR_UViG_3300003409_000025_2	IMGVR_UViG_3300006916_000138_2	IMGVR_UViG_3300007515_000028_1	IMGVR_UViG_3300009104_000079_1		IMGVR_UViG_3300009420_000048_1	IMGVR_UViG_3300009443_000002_1	IMGVR_UViG_3300009505_000001_1	IMGVR_UViG_3300009705_000002_1	IMGVR_UViG_3300010389_000066_1	IMGVR_UViG_3300011253_000717_1	IMGVR_UViG_3300011253_000793_2	IMGVR_UViG_3300011254_000507_3	IMGVR_UViG_3300011258_000991_2	IMGVR_UViG_3300013188_000003_1, IMGVR_UViG_3300013188_000003_3	IMGVR_UViG_3300017738_000024_1	IMGVR_UViG_3300017756_000070_2	IMGVR_UViG_3300017769_000065_2	IMGVR_UViG_3300018041_000043_3	IMGVR_UViG_3300020051_000053_2	IMGVR_UViG_3300020176_000068_1	IMGVR_UViG_3300020185_000005_3	IMGVR_UViG_3300020185_000143_5	IMGVR_UViG_3300020185_000153_1	IMGVR_UViG_3300020185_000201_1	IMGVR_UViG_3300020325_000043_1	IMGVR_UViG_3300020348_000006_2	IMGVR_UViG_3300020355_000009_2	IMGVR_UViG_3300020365_000003_1		IMGVR_UViG_3300020382_000396_2
	OG0000012	central tail fiber J(34.862)	CRP-406_27	CRP-701_29	CRP-811_33	CRP-821_31	CRP-822_31	CRP-823_32	CRP-831_35		DB9.3_NODE_1256_31	CB8.2S_NODE_316_40	FUIF01015187.1_30	GOV_bin_1578_contig_100_0_24	GOV_bin_4234_contig_100_2_32	IMGVR_UViG_2019105005_000002_25	IMGVR_UViG_3300001352_000034_36	IMGVR_UViG_3300001354_000024_22	IMGVR_UViG_3300003409_000025_30	IMGVR_UViG_3300006916_000138_45	IMGVR_UViG_3300007515_000028_29	IMGVR_UViG_3300009104_000079_30		IMGVR_UViG_3300009420_000048_28			IMGVR_UViG_3300009705_000002_28	IMGVR_UViG_3300010389_000066_29	IMGVR_UViG_3300011253_000717_31	IMGVR_UViG_3300011253_000793_28	IMGVR_UViG_3300011254_000507_30	IMGVR_UViG_3300011258_000991_29	IMGVR_UViG_3300013188_000003_36	IMGVR_UViG_3300017738_000024_26	IMGVR_UViG_3300017756_000070_18	IMGVR_UViG_3300017769_000065_28	IMGVR_UViG_3300018041_000043_23	IMGVR_UViG_3300020051_000053_33		IMGVR_UViG_3300020185_000005_30	IMGVR_UViG_3300020185_000143_36	IMGVR_UViG_3300020185_000153_28	IMGVR_UViG_3300020185_000201_26	IMGVR_UViG_3300020325_000043_33	IMGVR_UViG_3300020348_000006_30	IMGVR_UViG_3300020355_000009_24	IMGVR_UViG_3300020365_000003_34	IMGVR_UViG_3300020368_000006_23	IMGVR_UViG_3300020382_000396_33
	OG0000013	terminase small subunit(34.884)	CRP-406_39	CRP-701_41	CRP-811_47	CRP-821_43	CRP-822_43	CRP-823_45	CRP-831_47	DB11.3_NODE_853_38	DB9.3_NODE_1256_43	CB8.2S_NODE_316_53	FUIF01015187.1_44	GOV_bin_1578_contig_100_0_44	GOV_bin_4234_contig_100_2_45	IMGVR_UViG_2019105005_000002_39	IMGVR_UViG_3300001352_000034_50		IMGVR_UViG_3300003409_000025_42	IMGVR_UViG_3300006916_000138_60	IMGVR_UViG_3300007515_000028_43	IMGVR_UViG_3300009104_000079_43		IMGVR_UViG_3300009420_000048_42	IMGVR_UViG_3300009443_000002_40	IMGVR_UViG_3300009505_000001_37	IMGVR_UViG_3300009705_000002_42	IMGVR_UViG_3300010389_000066_46	IMGVR_UViG_3300011253_000717_44	IMGVR_UViG_3300011253_000793_44	IMGVR_UViG_3300011254_000507_46	IMGVR_UViG_3300011258_000991_45	IMGVR_UViG_3300013188_000003_51	IMGVR_UViG_3300017738_000024_39	IMGVR_UViG_3300017756_000070_33	IMGVR_UViG_3300017769_000065_43	IMGVR_UViG_3300018041_000043_44	IMGVR_UViG_3300020051_000053_48	IMGVR_UViG_3300020176_000068_41	IMGVR_UViG_3300020185_000005_49	IMGVR_UViG_3300020185_000143_49	IMGVR_UViG_3300020185_000153_42	IMGVR_UViG_3300020185_000201_40	IMGVR_UViG_3300020325_000043_48	IMGVR_UViG_3300020348_000006_43	IMGVR_UViG_3300020355_000009_37	IMGVR_UViG_3300020365_000003_49	IMGVR_UViG_3300020368_000006_36	IMGVR_UViG_3300020382_000396_46
	OG0000014	putative tail structural protein	CRP-406_28	CRP-701_30	CRP-811_34	CRP-821_32	CRP-822_32	CRP-823_33	CRP-831_36		DB9.3_NODE_1256_32	CB8.2S_NODE_316_41	FUIF01015187.1_31	GOV_bin_1578_contig_100_0_25	GOV_bin_4234_contig_100_2_33	IMGVR_UViG_2019105005_000002_26	IMGVR_UViG_3300001352_000034_37	IMGVR_UViG_3300001354_000024_23	IMGVR_UViG_3300003409_000025_31	IMGVR_UViG_3300006916_000138_46	IMGVR_UViG_3300007515_000028_30, IMGVR_UViG_3300007515_000028_31	IMGVR_UViG_3300009104_000079_31		IMGVR_UViG_3300009420_000048_29			IMGVR_UViG_3300009705_000002_29	IMGVR_UViG_3300010389_000066_30	IMGVR_UViG_3300011253_000717_32	IMGVR_UViG_3300011253_000793_29	IMGVR_UViG_3300011254_000507_31	IMGVR_UViG_3300011258_000991_30	IMGVR_UViG_3300013188_000003_37	IMGVR_UViG_3300017738_000024_27	IMGVR_UViG_3300017756_000070_19	IMGVR_UViG_3300017769_000065_29	IMGVR_UViG_3300018041_000043_24	IMGVR_UViG_3300020051_000053_34		IMGVR_UViG_3300020185_000005_31	IMGVR_UViG_3300020185_000143_37	IMGVR_UViG_3300020185_000153_29	IMGVR_UViG_3300020185_000201_27	IMGVR_UViG_3300020325_000043_34	IMGVR_UViG_3300020348_000006_31	IMGVR_UViG_3300020355_000009_25	IMGVR_UViG_3300020365_000003_35	IMGVR_UViG_3300020368_000006_24	IMGVR_UViG_3300020382_000396_34
	OG0000015				CRP-811_42					DB11.3_NODE_853_33		CB8.2S_NODE_316_48	FUIF01015187.1_38		GOV_bin_4234_contig_100_2_40	IMGVR_UViG_2019105005_000002_34	IMGVR_UViG_3300001352_000034_45	IMGVR_UViG_3300001354_000024_31		IMGVR_UViG_3300006916_000138_53	IMGVR_UViG_3300007515_000028_37	IMGVR_UViG_3300009104_000079_37	IMGVR_UViG_3300009124_000091_30	IMGVR_UViG_3300009420_000048_37	IMGVR_UViG_3300009443_000002_35	IMGVR_UViG_3300009505_000001_32	IMGVR_UViG_3300009705_000002_37	IMGVR_UViG_3300010389_000066_38	IMGVR_UViG_3300011253_000717_39	IMGVR_UViG_3300011253_000793_36	IMGVR_UViG_3300011254_000507_38	IMGVR_UViG_3300011258_000991_37	IMGVR_UViG_3300013188_000003_45	IMGVR_UViG_3300017738_000024_34	IMGVR_UViG_3300017756_000070_28	IMGVR_UViG_3300017769_000065_38	IMGVR_UViG_3300018041_000043_32	IMGVR_UViG_3300020051_000053_42	IMGVR_UViG_3300020176_000068_36	IMGVR_UViG_3300020185_000005_39	IMGVR_UViG_3300020185_000143_44	IMGVR_UViG_3300020185_000153_37	IMGVR_UViG_3300020185_000201_35	IMGVR_UViG_3300020325_000043_42	IMGVR_UViG_3300020348_000006_37	IMGVR_UViG_3300020355_000009_31	IMGVR_UViG_3300020365_000003_43	IMGVR_UViG_3300020368_000006_31	IMGVR_UViG_3300020382_000396_41
	OG0000016	RusA-like Holliday junction resolvase(35.484)									DB9.3_NODE_1256_9			GOV_bin_1578_contig_100_0_4	GOV_bin_4234_contig_100_2_9	IMGVR_UViG_2019105005_000002_8		IMGVR_UViG_3300001354_000024_3	IMGVR_UViG_3300003409_000025_7		IMGVR_UViG_3300007515_000028_8	IMGVR_UViG_3300009104_000079_8		IMGVR_UViG_3300009420_000048_9			IMGVR_UViG_3300009705_000002_9	IMGVR_UViG_3300010389_000066_9		IMGVR_UViG_3300011253_000793_10	IMGVR_UViG_3300011254_000507_12	IMGVR_UViG_3300011258_000991_11	IMGVR_UViG_3300013188_000003_10	IMGVR_UViG_3300017738_000024_7	IMGVR_UViG_3300017756_000070_6	IMGVR_UViG_3300017769_000065_6	IMGVR_UViG_3300018041_000043_6	IMGVR_UViG_3300020051_000053_10		IMGVR_UViG_3300020185_000005_6		IMGVR_UViG_3300020185_000153_9	IMGVR_UViG_3300020185_000201_6	IMGVR_UViG_3300020325_000043_6	IMGVR_UViG_3300020348_000006_11	IMGVR_UViG_3300020355_000009_10	IMGVR_UViG_3300020365_000003_6	IMGVR_UViG_3300020368_000006_2
	OG0000017	hypothetical protein N386_gp60(51.948)									DB9.3_NODE_1256_23			GOV_bin_1578_contig_100_0_19	GOV_bin_4234_contig_100_2_21	IMGVR_UViG_2019105005_000002_17		IMGVR_UViG_3300001354_000024_13						IMGVR_UViG_3300009420_000048_21			IMGVR_UViG_3300009705_000002_21	IMGVR_UViG_3300010389_000066_20	IMGVR_UViG_3300011253_000717_20	IMGVR_UViG_3300011253_000793_17	IMGVR_UViG_3300011254_000507_19	IMGVR_UViG_3300011258_000991_18	IMGVR_UViG_3300013188_000003_29	IMGVR_UViG_3300017738_000024_16	IMGVR_UViG_3300017756_000070_7	IMGVR_UViG_3300017769_000065_17	IMGVR_UViG_3300018041_000043_15	IMGVR_UViG_3300020051_000053_21	IMGVR_UViG_3300020176_000068_21	IMGVR_UViG_3300020185_000005_20		IMGVR_UViG_3300020185_000153_21	IMGVR_UViG_3300020185_000201_14, IMGVR_UViG_3300020185_000201_18	IMGVR_UViG_3300020325_000043_25			IMGVR_UViG_3300020365_000003_26	IMGVR_UViG_3300020368_000006_15	IMGVR_UViG_3300020382_000396_20
	OG0000018									DB11.3_NODE_853_30					GOV_bin_4234_contig_100_2_37	IMGVR_UViG_2019105005_000002_30		IMGVR_UViG_3300001354_000024_27		IMGVR_UViG_3300006916_000138_50			IMGVR_UViG_3300009124_000091_27	IMGVR_UViG_3300009420_000048_34	IMGVR_UViG_3300009443_000002_32	IMGVR_UViG_3300009505_000001_29	IMGVR_UViG_3300009705_000002_34	IMGVR_UViG_3300010389_000066_34	IMGVR_UViG_3300011253_000717_36	IMGVR_UViG_3300011253_000793_33	IMGVR_UViG_3300011254_000507_35	IMGVR_UViG_3300011258_000991_34	IMGVR_UViG_3300013188_000003_41	IMGVR_UViG_3300017738_000024_31	IMGVR_UViG_3300017756_000070_24	IMGVR_UViG_3300017769_000065_34	IMGVR_UViG_3300018041_000043_28	IMGVR_UViG_3300020051_000053_38	IMGVR_UViG_3300020176_000068_33	IMGVR_UViG_3300020185_000005_35		IMGVR_UViG_3300020185_000153_34	IMGVR_UViG_3300020185_000201_31	IMGVR_UViG_3300020325_000043_39			IMGVR_UViG_3300020365_000003_40	IMGVR_UViG_3300020368_000006_28	IMGVR_UViG_3300020382_000396_38
	OG0000019	endonuclease VII(49.351)						CRP-823_6	CRP-831_7		DB9.3_NODE_1256_7				GOV_bin_4234_contig_100_2_4	IMGVR_UViG_2019105005_000002_5		IMGVR_UViG_3300001354_000024_1	IMGVR_UViG_3300003409_000025_5		IMGVR_UViG_3300007515_000028_6	IMGVR_UViG_3300009104_000079_6		IMGVR_UViG_3300009420_000048_6			IMGVR_UViG_3300009705_000002_6	IMGVR_UViG_3300010389_000066_6		IMGVR_UViG_3300011253_000793_4	IMGVR_UViG_3300011254_000507_5	IMGVR_UViG_3300011258_000991_4	IMGVR_UViG_3300013188_000003_8	IMGVR_UViG_3300017738_000024_5	IMGVR_UViG_3300017756_000070_4	IMGVR_UViG_3300017769_000065_4	IMGVR_UViG_3300018041_000043_4	IMGVR_UViG_3300020051_000053_8		IMGVR_UViG_3300020185_000005_4		IMGVR_UViG_3300020185_000153_7	IMGVR_UViG_3300020185_000201_4	IMGVR_UViG_3300020325_000043_3	IMGVR_UViG_3300020348_000006_7	IMGVR_UViG_3300020355_000009_7	IMGVR_UViG_3300020365_000003_3
	OG0000020	minor tail protein(26.667)	CRP-406_9	CRP-701_10	CRP-811_11	CRP-821_11	CRP-822_11			DB11.3_NODE_853_7	DB9.3_NODE_1256_11		FUIF01015187.1_11			IMGVR_UViG_2019105005_000002_11	IMGVR_UViG_3300001352_000034_14	IMGVR_UViG_3300001354_000024_5	IMGVR_UViG_3300003409_000025_9		IMGVR_UViG_3300007515_000028_11	IMGVR_UViG_3300009104_000079_11	IMGVR_UViG_3300009124_000091_6		IMGVR_UViG_3300009443_000002_7	IMGVR_UViG_3300009505_000001_7		IMGVR_UViG_3300010389_000066_11		IMGVR_UViG_3300011253_000793_11	IMGVR_UViG_3300011254_000507_13	IMGVR_UViG_3300011258_000991_12	IMGVR_UViG_3300013188_000003_12	IMGVR_UViG_3300017738_000024_9			IMGVR_UViG_3300018041_000043_8	IMGVR_UViG_3300020051_000053_12	IMGVR_UViG_3300020176_000068_14	IMGVR_UViG_3300020185_000005_8	IMGVR_UViG_3300020185_000143_15	IMGVR_UViG_3300020185_000153_11	IMGVR_UViG_3300020185_000201_8		IMGVR_UViG_3300020348_000006_14	IMGVR_UViG_3300020355_000009_13		IMGVR_UViG_3300020368_000006_4	IMGVR_UViG_3300020382_000396_5
	OG0000021	head-tail joining(32.759)			CRP-811_22	CRP-821_21	CRP-822_21	CRP-823_22	CRP-831_23		DB9.3_NODE_1256_24				GOV_bin_4234_contig_100_2_20	IMGVR_UViG_2019105005_000002_16		IMGVR_UViG_3300001354_000024_12	IMGVR_UViG_3300003409_000025_21		IMGVR_UViG_3300007515_000028_5	IMGVR_UViG_3300009104_000079_5		IMGVR_UViG_3300009420_000048_20			IMGVR_UViG_3300009705_000002_20	IMGVR_UViG_3300010389_000066_19					IMGVR_UViG_3300013188_000003_28	IMGVR_UViG_3300017738_000024_15			IMGVR_UViG_3300018041_000043_14	IMGVR_UViG_3300020051_000053_20		IMGVR_UViG_3300020185_000005_19	IMGVR_UViG_3300020185_000143_21	IMGVR_UViG_3300020185_000153_20	IMGVR_UViG_3300020185_000201_13, IMGVR_UViG_3300020185_000201_17		IMGVR_UViG_3300020348_000006_6	IMGVR_UViG_3300020355_000009_6		IMGVR_UViG_3300020368_000006_14
	OG0000022	holin(42.647)									DB9.3_NODE_1256_18			GOV_bin_1578_contig_100_0_16	GOV_bin_4234_contig_100_2_18	IMGVR_UViG_2019105005_000002_13		IMGVR_UViG_3300001354_000024_8	IMGVR_UViG_3300003409_000025_18		IMGVR_UViG_3300007515_000028_19	IMGVR_UViG_3300009104_000079_19		IMGVR_UViG_3300009420_000048_18			IMGVR_UViG_3300009705_000002_18	IMGVR_UViG_3300010389_000066_14		IMGVR_UViG_3300011253_000793_15	IMGVR_UViG_3300011254_000507_17	IMGVR_UViG_3300011258_000991_16		IMGVR_UViG_3300017738_000024_13		IMGVR_UViG_3300017769_000065_16	IMGVR_UViG_3300018041_000043_10	IMGVR_UViG_3300020051_000053_15	IMGVR_UViG_3300020176_000068_18	IMGVR_UViG_3300020185_000005_12				IMGVR_UViG_3300020325_000043_20	IMGVR_UViG_3300020348_000006_22	IMGVR_UViG_3300020355_000009_21	IMGVR_UViG_3300020365_000003_21	IMGVR_UViG_3300020368_000006_9
	OG0000023													GOV_bin_1578_contig_100_0_20	GOV_bin_4234_contig_100_2_27			IMGVR_UViG_3300001354_000024_15			IMGVR_UViG_3300007515_000028_23	IMGVR_UViG_3300009104_000079_23						IMGVR_UViG_3300010389_000066_22					IMGVR_UViG_3300013188_000003_31	IMGVR_UViG_3300017738_000024_18	IMGVR_UViG_3300017756_000070_10	IMGVR_UViG_3300017769_000065_20	IMGVR_UViG_3300018041_000043_18	IMGVR_UViG_3300020051_000053_23		IMGVR_UViG_3300020185_000005_22		IMGVR_UViG_3300020185_000153_23	IMGVR_UViG_3300020185_000201_16, IMGVR_UViG_3300020185_000201_20	IMGVR_UViG_3300020325_000043_28			IMGVR_UViG_3300020365_000003_29	IMGVR_UViG_3300020368_000006_17
	OG0000024	holin(42.143)		CRP-701_20				CRP-823_26			DB9.3_NODE_1256_20	CB8.2S_NODE_316_28		GOV_bin_1578_contig_100_0_34				IMGVR_UViG_3300001354_000024_14					IMGVR_UViG_3300009124_000091_14	IMGVR_UViG_3300009420_000048_22	IMGVR_UViG_3300009443_000002_19	IMGVR_UViG_3300009505_000001_17	IMGVR_UViG_3300009705_000002_22	IMGVR_UViG_3300010389_000066_21					IMGVR_UViG_3300013188_000003_30		IMGVR_UViG_3300017756_000070_8	IMGVR_UViG_3300017769_000065_18				IMGVR_UViG_3300020185_000005_21	IMGVR_UViG_3300020185_000143_23	IMGVR_UViG_3300020185_000153_22	IMGVR_UViG_3300020185_000201_15, IMGVR_UViG_3300020185_000201_19	IMGVR_UViG_3300020325_000043_26			IMGVR_UViG_3300020365_000003_27	IMGVR_UViG_3300020368_000006_16
	OG0000025	hypothetical protein FDJ45_gp021(30.928)											FUIF01015187.1_14		GOV_bin_4234_contig_100_2_2	IMGVR_UViG_2019105005_000002_2	IMGVR_UViG_3300001352_000034_19				IMGVR_UViG_3300007515_000028_2	IMGVR_UViG_3300009104_000079_2		IMGVR_UViG_3300009420_000048_2			IMGVR_UViG_3300009705_000002_2	IMGVR_UViG_3300010389_000066_2					IMGVR_UViG_3300013188_000003_2, IMGVR_UViG_3300013188_000003_4	IMGVR_UViG_3300017738_000024_2				IMGVR_UViG_3300020051_000053_3				IMGVR_UViG_3300020185_000153_2			IMGVR_UViG_3300020348_000006_3	IMGVR_UViG_3300020355_000009_3
	OG0000026	nucleotide kinase(58.462)			CRP-811_18							CB8.2S_NODE_316_19		GOV_bin_1578_contig_100_0_2	GOV_bin_4234_contig_100_2_3									IMGVR_UViG_3300009420_000048_3			IMGVR_UViG_3300009705_000002_3	IMGVR_UViG_3300010389_000066_3	IMGVR_UViG_3300011253_000717_18	IMGVR_UViG_3300011253_000793_3	IMGVR_UViG_3300011254_000507_4	IMGVR_UViG_3300011258_000991_3	IMGVR_UViG_3300013188_000003_5	IMGVR_UViG_3300017738_000024_3				IMGVR_UViG_3300020051_000053_4	IMGVR_UViG_3300020176_000068_2			IMGVR_UViG_3300020185_000153_3	IMGVR_UViG_3300020185_000201_2
	OG0000027	hypothetical protein CPWG_00056(46.479)	CRP-406_26	CRP-701_28	CRP-811_32	CRP-821_30	CRP-822_30	CRP-823_31	CRP-831_34		DB9.3_NODE_1256_30		FUIF01015187.1_29		GOV_bin_4234_contig_100_2_31		IMGVR_UViG_3300001352_000034_35			IMGVR_UViG_3300006916_000138_44	IMGVR_UViG_3300007515_000028_28	IMGVR_UViG_3300009104_000079_29							IMGVR_UViG_3300011253_000717_30	IMGVR_UViG_3300011253_000793_27	IMGVR_UViG_3300011254_000507_29	IMGVR_UViG_3300011258_000991_28									IMGVR_UViG_3300020185_000143_35			IMGVR_UViG_3300020325_000043_32	IMGVR_UViG_3300020348_000006_29	IMGVR_UViG_3300020355_000009_23	IMGVR_UViG_3300020365_000003_33
	OG0000028	tail terminator(26.531)							CRP-831_30	DB11.3_NODE_853_22								IMGVR_UViG_3300001354_000024_17					IMGVR_UViG_3300009124_000091_19		IMGVR_UViG_3300009443_000002_23	IMGVR_UViG_3300009505_000001_21		IMGVR_UViG_3300010389_000066_24					IMGVR_UViG_3300013188_000003_32		IMGVR_UViG_3300017756_000070_11	IMGVR_UViG_3300017769_000065_21	IMGVR_UViG_3300018041_000043_20	IMGVR_UViG_3300020051_000053_25		IMGVR_UViG_3300020185_000005_23		IMGVR_UViG_3300020185_000153_24	IMGVR_UViG_3300020185_000201_21		IMGVR_UViG_3300020348_000006_25
	OG0000029													GOV_bin_1578_contig_100_0_5, GOV_bin_1578_contig_100_0_6				IMGVR_UViG_3300001354_000024_7										IMGVR_UViG_3300010389_000066_13					IMGVR_UViG_3300013188_000003_15	IMGVR_UViG_3300017738_000024_12			IMGVR_UViG_3300018041_000043_9	IMGVR_UViG_3300020051_000053_14		IMGVR_UViG_3300020185_000005_11		IMGVR_UViG_3300020185_000153_13	IMGVR_UViG_3300020185_000201_10					IMGVR_UViG_3300020368_000006_7
	OG0000030													GOV_bin_1578_contig_100_0_40														IMGVR_UViG_3300010389_000066_4					IMGVR_UViG_3300013188_000003_7	IMGVR_UViG_3300017738_000024_4				IMGVR_UViG_3300020051_000053_7		IMGVR_UViG_3300020185_000005_10		IMGVR_UViG_3300020185_000153_6	IMGVR_UViG_3300020185_000201_3
	OG0000031	endolysin(51.579)											FUIF01015187.1_26	GOV_bin_1578_contig_100_0_30				IMGVR_UViG_3300001354_000024_18			IMGVR_UViG_3300007515_000028_25	IMGVR_UViG_3300009104_000079_25		IMGVR_UViG_3300009420_000048_25		IMGVR_UViG_3300009505_000001_22	IMGVR_UViG_3300009705_000002_25								IMGVR_UViG_3300017756_000070_12	IMGVR_UViG_3300017769_000065_22						IMGVR_UViG_3300020185_000153_25	IMGVR_UViG_3300020185_000201_23		IMGVR_UViG_3300020348_000006_26
	OG0000032	tail fiber protein(50.000)												GOV_bin_1578_contig_100_0_22				IMGVR_UViG_3300001354_000024_20										IMGVR_UViG_3300010389_000066_27					IMGVR_UViG_3300013188_000003_34		IMGVR_UViG_3300017756_000070_16	IMGVR_UViG_3300017769_000065_26		IMGVR_UViG_3300020051_000053_31			IMGVR_UViG_3300020185_000143_33
	OG0000033															IMGVR_UViG_2019105005_000002_10		IMGVR_UViG_3300001354_000024_4										IMGVR_UViG_3300010389_000066_10					IMGVR_UViG_3300013188_000003_11	IMGVR_UViG_3300017738_000024_8				IMGVR_UViG_3300020051_000053_11				IMGVR_UViG_3300020185_000153_10	IMGVR_UViG_3300020185_000201_7					IMGVR_UViG_3300020368_000006_3
	OG0000034															IMGVR_UViG_2019105005_000002_4					IMGVR_UViG_3300007515_000028_4	IMGVR_UViG_3300009104_000079_4											IMGVR_UViG_3300013188_000003_6					IMGVR_UViG_3300020051_000053_6		IMGVR_UViG_3300020185_000005_9					IMGVR_UViG_3300020348_000006_5	IMGVR_UViG_3300020355_000009_5
	OG0000035																																IMGVR_UViG_3300013188_000003_18			IMGVR_UViG_3300017769_000065_13				IMGVR_UViG_3300020185_000005_15		IMGVR_UViG_3300020185_000153_16	IMGVR_UViG_3300020185_000201_12				IMGVR_UViG_3300020365_000003_19
	OG0000036				CRP-811_5					DB11.3_NODE_853_2	DB9.3_NODE_1256_5					IMGVR_UViG_2019105005_000002_3	IMGVR_UViG_3300001352_000034_6		IMGVR_UViG_3300003409_000025_4	IMGVR_UViG_3300006916_000138_38	IMGVR_UViG_3300007515_000028_3	IMGVR_UViG_3300009104_000079_3	IMGVR_UViG_3300009124_000091_1		IMGVR_UViG_3300009443_000002_2	IMGVR_UViG_3300009505_000001_2											IMGVR_UViG_3300018041_000043_1				IMGVR_UViG_3300020185_000143_7				IMGVR_UViG_3300020348_000006_4	IMGVR_UViG_3300020355_000009_4
	OG0000037	tail protein(33.918)	CRP-406_23		CRP-811_29											IMGVR_UViG_2019105005_000002_20, IMGVR_UViG_2019105005_000002_21			IMGVR_UViG_3300003409_000025_26, IMGVR_UViG_3300003409_000025_27																			IMGVR_UViG_3300020051_000053_27, IMGVR_UViG_3300020051_000053_28
	OG0000038		CRP-406_7	CRP-701_8	CRP-811_10	CRP-821_9	CRP-822_9	CRP-823_9	CRP-831_10				FUIF01015187.1_9				IMGVR_UViG_3300001352_000034_12																IMGVR_UViG_3300013188_000003_16								IMGVR_UViG_3300020185_000143_12	IMGVR_UViG_3300020185_000153_14	IMGVR_UViG_3300020185_000201_11
	OG0000039	hypothetical protein AXJ08_gp21(33.766)													GOV_bin_4234_contig_100_2_23	IMGVR_UViG_2019105005_000002_18														IMGVR_UViG_3300011253_000793_18	IMGVR_UViG_3300011254_000507_20	IMGVR_UViG_3300011258_000991_19		IMGVR_UViG_3300017738_000024_17			IMGVR_UViG_3300018041_000043_17	IMGVR_UViG_3300020051_000053_22
	OG0000040		CRP-406_34	CRP-701_36	CRP-811_41	CRP-821_38	CRP-822_38	CRP-823_39	CRP-831_42		DB9.3_NODE_1256_38		FUIF01015187.1_37				IMGVR_UViG_3300001352_000034_44		IMGVR_UViG_3300003409_000025_37																						IMGVR_UViG_3300020185_000143_43
	OG0000041				CRP-811_36							CB8.2S_NODE_316_43												IMGVR_UViG_3300009420_000048_31			IMGVR_UViG_3300009705_000002_31								IMGVR_UViG_3300017756_000070_21	IMGVR_UViG_3300017769_000065_31			IMGVR_UViG_3300020176_000068_30			IMGVR_UViG_3300020185_000153_31		IMGVR_UViG_3300020325_000043_36			IMGVR_UViG_3300020365_000003_37
	OG0000042	tail fiber protein(55.254)		CRP-701_17							DB9.3_NODE_1256_2				GOV_bin_4234_contig_100_2_6				IMGVR_UViG_3300003409_000025_1																										IMGVR_UViG_3300020348_000006_1, IMGVR_UViG_3300020348_000006_10, IMGVR_UViG_3300020348_000006_12	IMGVR_UViG_3300020355_000009_1, IMGVR_UViG_3300020355_000009_11, IMGVR_UViG_3300020355_000009_9
	OG0000043		CRP-406_20	CRP-701_23						DB11.3_NODE_853_20	DB9.3_NODE_1256_25	CB8.2S_NODE_316_31					IMGVR_UViG_3300001352_000034_26		IMGVR_UViG_3300003409_000025_22				IMGVR_UViG_3300009124_000091_17		IMGVR_UViG_3300009443_000002_20	IMGVR_UViG_3300009505_000001_18													IMGVR_UViG_3300020176_000068_24		IMGVR_UViG_3300020185_000143_25								IMGVR_UViG_3300020382_000396_21
	OG0000044																				IMGVR_UViG_3300007515_000028_15	IMGVR_UViG_3300009104_000079_15		IMGVR_UViG_3300009420_000048_13			IMGVR_UViG_3300009705_000002_13			IMGVR_UViG_3300011253_000793_12	IMGVR_UViG_3300011254_000507_14	IMGVR_UViG_3300011258_000991_13				IMGVR_UViG_3300017769_000065_12								IMGVR_UViG_3300020325_000043_18	IMGVR_UViG_3300020348_000006_17	IMGVR_UViG_3300020355_000009_16	IMGVR_UViG_3300020365_000003_18
	OG0000045																																IMGVR_UViG_3300013188_000003_25							IMGVR_UViG_3300020185_000005_17		IMGVR_UViG_3300020185_000153_18
	OG0000046	exonuclease VIII(42.647)																															IMGVR_UViG_3300013188_000003_14	IMGVR_UViG_3300017738_000024_11
	OG0000047	DNA methyltransferase(74.074)				CRP-821_12	CRP-822_12					CB8.2S_NODE_316_8											IMGVR_UViG_3300009124_000091_7	IMGVR_UViG_3300009420_000048_10			IMGVR_UViG_3300009705_000002_10												IMGVR_UViG_3300020176_000068_5									IMGVR_UViG_3300020368_000006_8
	OG0000048									DB11.3_NODE_853_18			FUIF01015187.1_18								IMGVR_UViG_3300007515_000028_22	IMGVR_UViG_3300009104_000079_22																							IMGVR_UViG_3300020348_000006_24				IMGVR_UViG_3300020382_000396_19
	OG0000049	major head protein(40.000)	CRP-406_22		CRP-811_28											IMGVR_UViG_2019105005_000002_19			IMGVR_UViG_3300003409_000025_25	IMGVR_UViG_3300006916_000138_29																	IMGVR_UViG_3300018041_000043_21	IMGVR_UViG_3300020051_000053_26
	OG0000050	DNA polymerase/primase(37.368)	CRP-406_6	CRP-701_7	CRP-811_9	CRP-821_8	CRP-822_8	CRP-823_8	CRP-831_9				FUIF01015187.1_8				IMGVR_UViG_3300001352_000034_11																								IMGVR_UViG_3300020185_000143_11
	OG0000051																											IMGVR_UViG_3300010389_000066_5									IMGVR_UViG_3300018041_000043_2			IMGVR_UViG_3300020185_000005_2
	OG0000052	endolysin(49.194)										CB8.2S_NODE_316_27							IMGVR_UViG_3300003409_000025_20	IMGVR_UViG_3300006916_000138_37
	OG0000053																							IMGVR_UViG_3300009420_000048_15			IMGVR_UViG_3300009705_000002_15			IMGVR_UViG_3300011253_000793_13	IMGVR_UViG_3300011254_000507_15	IMGVR_UViG_3300011258_000991_14
	OG0000054
	OG0000055	adenine DNA methyltransferase(54.839)														IMGVR_UViG_2019105005_000002_6																	IMGVR_UViG_3300013188_000003_13									IMGVR_UViG_3300020185_000153_5
	OG0000056																																			IMGVR_UViG_3300017769_000065_7								IMGVR_UViG_3300020325_000043_7			IMGVR_UViG_3300020365_000003_7
	OG0000057	tail fiber protein(39.362)														IMGVR_UViG_2019105005_000002_22																						IMGVR_UViG_3300020051_000053_29
	OG0000058	dCMP deaminase(41.818)												GOV_bin_1578_contig_100_0_12																							IMGVR_UViG_3300018041_000043_39			IMGVR_UViG_3300020185_000005_43
	OG0000059	hypothetical protein CPKG_00058(34.737)																										IMGVR_UViG_3300010389_000066_15					IMGVR_UViG_3300013188_000003_23
	OG0000060	triphosphate pyrophosphohydrolase(37.838)												GOV_bin_1578_contig_100_0_10																							IMGVR_UViG_3300018041_000043_42			IMGVR_UViG_3300020185_000005_46
	OG0000061	deoxycytidylate 5-hydroxymethyltransferase(51.064)												GOV_bin_1578_contig_100_0_11																							IMGVR_UViG_3300018041_000043_40			IMGVR_UViG_3300020185_000005_44
	OG0000062	endonuclease(41.111)												GOV_bin_1578_contig_100_0_18																					IMGVR_UViG_3300017756_000070_3	IMGVR_UViG_3300017769_000065_3								IMGVR_UViG_3300020325_000043_2			IMGVR_UViG_3300020365_000003_2
	OG0000063
	OG0000064	tail length tape measure protein(58.333)	CRP-406_21	CRP-701_25						DB11.3_NODE_853_21							IMGVR_UViG_3300001352_000034_27						IMGVR_UViG_3300009124_000091_18		IMGVR_UViG_3300009443_000002_22	IMGVR_UViG_3300009505_000001_20
	OG0000065	hypothetical protein I899_gp021(33.684)																					IMGVR_UViG_3300009124_000091_20																	IMGVR_UViG_3300020185_000005_24
	OG0000066					CRP-821_19	CRP-822_19			DB11.3_NODE_853_13							IMGVR_UViG_3300001352_000034_16						IMGVR_UViG_3300009124_000091_11		IMGVR_UViG_3300009443_000002_14	IMGVR_UViG_3300009505_000001_12															IMGVR_UViG_3300020185_000143_18
	OG0000067	tail protein(34.884)							CRP-831_31	DB11.3_NODE_853_23	DB9.3_NODE_1256_27														IMGVR_UViG_3300009443_000002_24			IMGVR_UViG_3300010389_000066_25
	OG0000068														GOV_bin_4234_contig_100_2_19									IMGVR_UViG_3300009420_000048_19			IMGVR_UViG_3300009705_000002_19
	OG0000069																	IMGVR_UViG_3300001354_000024_6										IMGVR_UViG_3300010389_000066_12									IMGVR_UViG_3300018041_000043_11	IMGVR_UViG_3300020051_000053_13
	OG0000070	hypothetical protein HOQ58_gp25(47.368)																												IMGVR_UViG_3300011253_000793_25	IMGVR_UViG_3300011254_000507_27	IMGVR_UViG_3300011258_000991_26																IMGVR_UViG_3300020368_000006_19
	OG0000071											CB8.2S_NODE_316_37					IMGVR_UViG_3300001352_000034_28																								IMGVR_UViG_3300020185_000143_28
	OG0000072	phosphoadenosine phosphosulfate reductase(43.284)				CRP-821_5	CRP-822_5		CRP-831_6																					IMGVR_UViG_3300011253_000793_5	IMGVR_UViG_3300011254_000507_6	IMGVR_UViG_3300011258_000991_5							IMGVR_UViG_3300020176_000068_17
	OG0000073	Sak4-like ssDNA annealing protein(69.955)																											IMGVR_UViG_3300011253_000717_13										IMGVR_UViG_3300020176_000068_13										IMGVR_UViG_3300020382_000396_11
	OG0000074												FUIF01015187.1_22, FUIF01015187.1_23		GOV_bin_4234_contig_100_2_26
	OG0000075	hypothetical protein DP-phiW-14_gp053(43.421)													GOV_bin_4234_contig_100_2_14						IMGVR_UViG_3300007515_000028_12	IMGVR_UViG_3300009104_000079_12		IMGVR_UViG_3300009420_000048_12			IMGVR_UViG_3300009705_000002_12																		IMGVR_UViG_3300020348_000006_15	IMGVR_UViG_3300020355_000009_14
	OG0000076	endonuclease (endogenous virus)(27.168)													GOV_bin_4234_contig_100_2_28									IMGVR_UViG_3300009420_000048_24			IMGVR_UViG_3300009705_000002_24
	OG0000077		CRP-406_10	CRP-701_11	CRP-811_12	CRP-821_13	CRP-822_13	CRP-823_12	CRP-831_13								IMGVR_UViG_3300001352_000034_15																								IMGVR_UViG_3300020185_000143_16
	OG0000078	hypothetical protein HYP94_gp040(49.451)												GOV_bin_1578_contig_100_0_8																							IMGVR_UViG_3300018041_000043_41			IMGVR_UViG_3300020185_000005_45
	OG0000079	tail terminator(33.333)	CRP-406_18								DB9.3_NODE_1256_22						IMGVR_UViG_3300001352_000034_24																								IMGVR_UViG_3300020185_000143_24
	OG0000080	hypothetical protein I904_gp18(56.436)				CRP-821_25	CRP-822_25		CRP-831_27										IMGVR_UViG_3300003409_000025_19										IMGVR_UViG_3300011253_000717_21										IMGVR_UViG_3300020176_000068_22
	OG0000081	hypothetical protein QGX21_gp001(30.631)																	IMGVR_UViG_3300003409_000025_24
	OG0000082	tail fiber protein(69.369)									DB9.3_NODE_1256_26																			IMGVR_UViG_3300011253_000793_21	IMGVR_UViG_3300011254_000507_23	IMGVR_UViG_3300011258_000991_22							IMGVR_UViG_3300020176_000068_23
	OG0000083																				IMGVR_UViG_3300007515_000028_21	IMGVR_UViG_3300009104_000079_21
	OG0000084	Fibrinogen-like coiled coil protein(29.348)																						IMGVR_UViG_3300009420_000048_23			IMGVR_UViG_3300009705_000002_23			IMGVR_UViG_3300011253_000793_20	IMGVR_UViG_3300011254_000507_22	IMGVR_UViG_3300011258_000991_21
	OG0000085																											IMGVR_UViG_3300010389_000066_28									IMGVR_UViG_3300018041_000043_22
	OG0000086	major head protein(43.750)		CRP-701_21						DB11.3_NODE_853_19			FUIF01015187.1_19										IMGVR_UViG_3300009124_000091_15
	OG0000087																			IMGVR_UViG_3300006916_000138_26																						IMGVR_UViG_3300020185_000153_15
	OG0000088	Cas4-domain exonuclease(54.487)																											IMGVR_UViG_3300011253_000717_10																				IMGVR_UViG_3300020382_000396_13
	OG0000089	putative single stranded DNA annealing protein(47.967)																											IMGVR_UViG_3300011253_000717_11										IMGVR_UViG_3300020176_000068_11										IMGVR_UViG_3300020382_000396_12
	OG0000090	structural protein(77.586)																																	IMGVR_UViG_3300017756_000070_9	IMGVR_UViG_3300017769_000065_19								IMGVR_UViG_3300020325_000043_27			IMGVR_UViG_3300020365_000003_28
	OG0000091	hypothetical protein S-CBS2_gp044(45.000)										CB8.2S_NODE_316_29	FUIF01015187.1_24
	OG0000092	exonuclease(40.299)	CRP-406_4	CRP-701_3									FUIF01015187.1_6
	OG0000093		CRP-406_8								DB9.3_NODE_1256_10								IMGVR_UViG_3300003409_000025_8
	OG0000094	hypothetical protein B622_gp13(58.333)						CRP-823_25	CRP-831_26								IMGVR_UViG_3300001352_000034_21
	OG0000095													GOV_bin_1578_contig_100_0_33																					IMGVR_UViG_3300017756_000070_1	IMGVR_UViG_3300017769_000065_1
	OG0000096																IMGVR_UViG_3300001352_000034_29																								IMGVR_UViG_3300020185_000143_29								IMGVR_UViG_3300020382_000396_28, IMGVR_UViG_3300020382_000396_32
	OG0000097	replication initiation O-like(38.356)							CRP-831_19			CB8.2S_NODE_316_21								IMGVR_UViG_3300006916_000138_14																													IMGVR_UViG_3300020382_000396_22
	OG0000098										DB9.3_NODE_1256_15								IMGVR_UViG_3300003409_000025_12
	OG0000099	hypothetical protein CPWG_00056(61.194)													GOV_bin_4234_contig_100_2_17									IMGVR_UViG_3300009420_000048_17			IMGVR_UViG_3300009705_000002_17
	OG0000100																IMGVR_UViG_3300001352_000034_32																								IMGVR_UViG_3300020185_000143_32
	OG0000101	tail protein(43.182)																											IMGVR_UViG_3300011253_000717_25, IMGVR_UViG_3300011253_000717_26, IMGVR_UViG_3300011253_000717_27
	OG0000102	tail protein(34.091)																																							IMGVR_UViG_3300020185_000143_31
	OG0000103	hypothetical protein PQC59_gp041(38.462)
	OG0000104
	OG0000105	endonuclease(44.853)
	OG0000106
	OG0000107				CRP-811_7	CRP-821_6	CRP-822_6										IMGVR_UViG_3300001352_000034_7																								IMGVR_UViG_3300020185_000143_8
	OG0000108	tail terminator(32.174)								DB11.3_NODE_853_8			FUIF01015187.1_12						IMGVR_UViG_3300003409_000025_10				IMGVR_UViG_3300009124_000091_8		IMGVR_UViG_3300009443_000002_8	IMGVR_UViG_3300009505_000001_8
	OG0000109	major head protein(36.801)													GOV_bin_4234_contig_100_2_5									IMGVR_UViG_3300009420_000048_7			IMGVR_UViG_3300009705_000002_7
	OG0000110																																			IMGVR_UViG_3300017769_000065_9								IMGVR_UViG_3300020325_000043_11			IMGVR_UViG_3300020365_000003_11
	OG0000111	virion structural protein(63.636)																																				IMGVR_UViG_3300020051_000053_46
	OG0000112																																							IMGVR_UViG_3300020185_000005_16
	OG0000113	minor tail protein(33.000)																																								IMGVR_UViG_3300020185_000153_26, IMGVR_UViG_3300020185_000153_27
	OG0000114
	OG0000115	RusA family crossover junction endodeoxyribonuclease(41.667)
	OG0000116	transcriptional regulator(36.364)
	OG0000117
	OG0000118
	OG0000119											CB8.2S_NODE_316_12																											IMGVR_UViG_3300020176_000068_3
	OG0000120	central tail fiber J(31.757)																																IMGVR_UViG_3300017738_000024_14														IMGVR_UViG_3300020368_000006_11
	OG0000121	endonuclease(43.011)																																		IMGVR_UViG_3300017769_000065_14								IMGVR_UViG_3300020325_000043_19			IMGVR_UViG_3300020365_000003_20
	OG0000122	putative lysozyme(40.000)																																			IMGVR_UViG_3300018041_000043_7			IMGVR_UViG_3300020185_000005_7
	OG0000123	hypothetical protein FDI52_gp03(45.455)																																										IMGVR_UViG_3300020325_000043_15			IMGVR_UViG_3300020365_000003_15
	OG0000124	tail terminator(25.547)
	OG0000125
	OG0000126	major tail protein(34.586)	CRP-406_19														IMGVR_UViG_3300001352_000034_25
	OG0000127	major tail protein(36.029)		CRP-701_24													IMGVR_UViG_3300001352_000034_22
	OG0000128									DB11.3_NODE_853_26													IMGVR_UViG_3300009124_000091_23		IMGVR_UViG_3300009443_000002_28	IMGVR_UViG_3300009505_000001_25													IMGVR_UViG_3300020176_000068_28
	OG0000129	minor tail protein(37.647)									DB9.3_NODE_1256_1
	OG0000130																											IMGVR_UViG_3300010389_000066_23									IMGVR_UViG_3300018041_000043_19	IMGVR_UViG_3300020051_000053_24
	OG0000131	hypothetical protein SLPG_00005(48.760)																											IMGVR_UViG_3300011253_000717_12																				IMGVR_UViG_3300020382_000396_10
	OG0000132	helicase(60.256)																											IMGVR_UViG_3300011253_000717_9																				IMGVR_UViG_3300020382_000396_16
	OG0000133																																											IMGVR_UViG_3300020325_000043_29			IMGVR_UViG_3300020365_000003_30
	OG0000134
	OG0000135	head-tail joining(36.250)	CRP-406_13	CRP-701_15													IMGVR_UViG_3300001352_000034_18
	OG0000136	hypothetical protein QE327_gp142(29.310)	CRP-406_3	CRP-701_2									FUIF01015187.1_5
	OG0000137	hypothetical protein FV3_00038(31.959)		CRP-701_19						DB11.3_NODE_853_16			FUIF01015187.1_17																												IMGVR_UViG_3300020185_000143_22
	OG0000138	head closure Hc1(31.944)			CRP-811_27																									IMGVR_UViG_3300011253_000793_19	IMGVR_UViG_3300011254_000507_21	IMGVR_UViG_3300011258_000991_20
	OG0000139	tail protein(36.719)											FUIF01015187.1_15
	OG0000140												FUIF01015187.1_20
	OG0000141	hypothetical protein ST44RRORF233c(27.746)												GOV_bin_1578_contig_100_0_13																							IMGVR_UViG_3300018041_000043_38
	OG0000142													GOV_bin_1578_contig_100_0_14																							IMGVR_UViG_3300018041_000043_37
	OG0000143													GOV_bin_1578_contig_100_0_15																							IMGVR_UViG_3300018041_000043_36
	OG0000144														GOV_bin_4234_contig_100_2_11									IMGVR_UViG_3300009420_000048_11			IMGVR_UViG_3300009705_000002_11
	OG0000145	hypothetical protein QIT82_gp04(42.222)															IMGVR_UViG_3300001352_000034_5																								IMGVR_UViG_3300020185_000143_6
	OG0000146	hypothetical protein I899_gp017(44.240)																																IMGVR_UViG_3300017738_000024_20
	OG0000147	adenylate/guanylyl cyclase(34.014)																																IMGVR_UViG_3300017738_000024_21
	OG0000148																																	IMGVR_UViG_3300017738_000024_22
	OG0000149	hypothetical protein AXJ08_gp21(34.591)																																IMGVR_UViG_3300017738_000024_23
	OG0000150	endolysin(55.000)																																IMGVR_UViG_3300017738_000024_24
	OG0000151																																							IMGVR_UViG_3300020185_000005_28								IMGVR_UViG_3300020368_000006_21
	OG0000152	DNA methyltransferase(54.502)																																								IMGVR_UViG_3300020185_000153_12	IMGVR_UViG_3300020185_000201_9
	OG0000153
	OG0000154											CB8.2S_NODE_316_11
	OG0000155	NinG/ Rap DNA junction specific endonuclease(28.689)										CB8.2S_NODE_316_14
	OG0000156	DNA repair exonuclease(66.667)										CB8.2S_NODE_316_16																	IMGVR_UViG_3300011253_000717_19
	OG0000157	hypothetical protein VC56_gp69(43.478)										CB8.2S_NODE_316_17
	OG0000158	DNA primase(38.961)										CB8.2S_NODE_316_20
	OG0000159	DNA primase/helicase(41.429)										CB8.2S_NODE_316_22
	OG0000160	single strand DNA binding protein(47.170)										CB8.2S_NODE_316_24								IMGVR_UViG_3300006916_000138_23
	OG0000161											CB8.2S_NODE_316_26
	OG0000162	endolysin(51.765)				CRP-821_24	CRP-822_24																		IMGVR_UViG_3300009443_000002_17	IMGVR_UViG_3300009505_000001_15
	OG0000163									DB11.3_NODE_853_25													IMGVR_UViG_3300009124_000091_22		IMGVR_UViG_3300009443_000002_27	IMGVR_UViG_3300009505_000001_24													IMGVR_UViG_3300020176_000068_27
	OG0000164										DB9.3_NODE_1256_4								IMGVR_UViG_3300003409_000025_3
	OG0000165	hypothetical protein HOQ60_gp13(36.000)											FUIF01015187.1_21
	OG0000166													GOV_bin_1578_contig_100_0_9
	OG0000167														GOV_bin_4234_contig_100_2_24
	OG0000168	putative lysozyme(46.721)													GOV_bin_4234_contig_100_2_25
	OG0000169																IMGVR_UViG_3300001352_000034_20																								IMGVR_UViG_3300020185_000143_20
	OG0000170	hypothetical protein SLPG_00063(58.416)																											IMGVR_UViG_3300011253_000717_8
	OG0000171																																IMGVR_UViG_3300013188_000003_22, IMGVR_UViG_3300013188_000003_26
	OG0000172	curlin-associated protein(32.636)																																IMGVR_UViG_3300017738_000024_19
	OG0000173																																							IMGVR_UViG_3300020185_000005_13
	OG0000174	tail protein(37.209)																																							IMGVR_UViG_3300020185_000143_27
	OG0000175	transcriptional repressor(32.143)										CB8.2S_NODE_316_23
	OG0000176											CB8.2S_NODE_316_5
	OG0000177				CRP-811_13			CRP-823_13	CRP-831_15	DB11.3_NODE_853_9													IMGVR_UViG_3300009124_000091_9		IMGVR_UViG_3300009443_000002_9
	OG0000178														GOV_bin_4234_contig_100_2_22
	OG0000179															IMGVR_UViG_2019105005_000002_14																					IMGVR_UViG_3300018041_000043_12
	OG0000180																																								IMGVR_UViG_3300020185_000143_17
	OG0000181	RusA-like Holliday junction resolvase(34.653)
	OG0000182	RusA-like Holliday junction resolvase(30.986)
	OG0000183	hypothetical protein FDG98_gp148(29.940)
	OG0000184
	OG0000185
	OG0000186	hypothetical protein LDB3_023(60.563)										CB8.2S_NODE_316_25
	OG0000187	hypothetical protein KB57_206(48.333)			CRP-811_2							CB8.2S_NODE_316_3					IMGVR_UViG_3300001352_000034_2
	OG0000188													GOV_bin_1578_contig_100_0_37
	OG0000189													GOV_bin_1578_contig_100_0_38
	OG0000190														GOV_bin_4234_contig_100_2_13
	OG0000191																IMGVR_UViG_3300001352_000034_3																								IMGVR_UViG_3300020185_000143_4
	OG0000192	minor tail protein(27.500)																			IMGVR_UViG_3300007515_000028_14	IMGVR_UViG_3300009104_000079_14
	OG0000193	hypothetical protein HWB26_gp49(26.054)																																					IMGVR_UViG_3300020176_000068_16
	OG0000194																																							IMGVR_UViG_3300020185_000005_14
	OG0000195																																											IMGVR_UViG_3300020325_000043_12			IMGVR_UViG_3300020365_000003_12
	OG0000196																																															IMGVR_UViG_3300020368_000006_18
	OG0000197	hypothetical protein P6F34_gp63(38.182)
	OG0000198	terminase small subunit(35.955)
	OG0000199	deoxycytidylate deaminase(48.673)
	OG0000200
	OG0000201	baseplate hub subunit and tail lysozyme(36.170)
	OG0000202	major head protein(61.538)	CRP-406_15	CRP-701_18
	OG0000203							CRP-823_11	CRP-831_12											IMGVR_UViG_3300006916_000138_17
	OG0000204										DB9.3_NODE_1256_12
	OG0000205										DB9.3_NODE_1256_13																											IMGVR_UViG_3300020051_000053_18
	OG0000206													GOV_bin_1578_contig_100_0_21
	OG0000207	hypothetical protein CYIG_00064(73.333)															IMGVR_UViG_3300001352_000034_9																								IMGVR_UViG_3300020185_000143_9
	OG0000208																	IMGVR_UViG_3300001354_000024_9																				IMGVR_UViG_3300020051_000053_17
	OG0000209	tail protein(32.961)																		IMGVR_UViG_3300006916_000138_16																													IMGVR_UViG_3300020382_000396_4
	OG0000210	portal protein(36.386)																			IMGVR_UViG_3300007515_000028_10	IMGVR_UViG_3300009104_000079_10																							IMGVR_UViG_3300020348_000006_13	IMGVR_UViG_3300020355_000009_12
	OG0000211																							IMGVR_UViG_3300009420_000048_16			IMGVR_UViG_3300009705_000002_16
	OG0000212																							IMGVR_UViG_3300009420_000048_5			IMGVR_UViG_3300009705_000002_5
	OG0000213																								IMGVR_UViG_3300009443_000002_21																IMGVR_UViG_3300020185_000143_26
	OG0000214	hypothetical protein KB682_gp21(40.000)																											IMGVR_UViG_3300011253_000717_2										IMGVR_UViG_3300020176_000068_6
	OG0000215																													IMGVR_UViG_3300011253_000793_22	IMGVR_UViG_3300011254_000507_24	IMGVR_UViG_3300011258_000991_23
	OG0000216																													IMGVR_UViG_3300011253_000793_7	IMGVR_UViG_3300011254_000507_8, IMGVR_UViG_3300011254_000507_9	IMGVR_UViG_3300011258_000991_7, IMGVR_UViG_3300011258_000991_8
	OG0000217																																					IMGVR_UViG_3300020051_000053_5
	OG0000218	RusA-like Holliday junction resolvase(33.333)																																							IMGVR_UViG_3300020185_000143_3
	OG0000219	major head protein(40.214)																																														IMGVR_UViG_3300020368_000006_5
	OG0000220
	OG0000221	hypothetical protein HOT46_gp49(36.458)
	OG0000222	transcriptional regulator(40.385)
	OG0000223	tail protein(32.609)
	OG0000224	hypothetical protein I900_gp36(45.000)
	OG0000225
	OG0000226
	OG0000227	BcepGomrgp18(38.926)										CB8.2S_NODE_316_35
	OG0000228											CB8.2S_NODE_316_36
	OG0000229											CB8.2S_NODE_316_6
	OG0000230											CB8.2S_NODE_316_7
	OG0000231	head closure Hc1(34.579)	CRP-406_17		CRP-811_26																		IMGVR_UViG_3300009124_000091_13
	OG0000232	terminase small subunit(32.903)			CRP-811_20	CRP-821_18	CRP-822_18	CRP-823_17, CRP-823_20	CRP-831_20
	OG0000233				CRP-811_6	CRP-821_4	CRP-822_4	CRP-823_5	CRP-831_5
	OG0000234	hypothetical protein CPKG_00058(29.310)								DB11.3_NODE_853_11													IMGVR_UViG_3300009124_000091_10		IMGVR_UViG_3300009443_000002_12	IMGVR_UViG_3300009505_000001_10
	OG0000235	tail protein(27.273)								DB11.3_NODE_853_14													IMGVR_UViG_3300009124_000091_12		IMGVR_UViG_3300009443_000002_15	IMGVR_UViG_3300009505_000001_13
	OG0000236	portal protein(36.998)								DB11.3_NODE_853_4													IMGVR_UViG_3300009124_000091_3		IMGVR_UViG_3300009443_000002_4	IMGVR_UViG_3300009505_000001_4
	OG0000237									DB11.3_NODE_853_6													IMGVR_UViG_3300009124_000091_5		IMGVR_UViG_3300009443_000002_6	IMGVR_UViG_3300009505_000001_6
	OG0000238										DB9.3_NODE_1256_17								IMGVR_UViG_3300003409_000025_17
	OG0000239	hypothetical protein N386_gp58(56.589)											FUIF01015187.1_25								IMGVR_UViG_3300007515_000028_24	IMGVR_UViG_3300009104_000079_24
	OG0000240													GOV_bin_1578_contig_100_0_35
	OG0000241	tail protein(34.884)													GOV_bin_4234_contig_100_2_10
	OG0000242																IMGVR_UViG_3300001352_000034_1																								IMGVR_UViG_3300020185_000143_2
	OG0000243																IMGVR_UViG_3300001352_000034_17
	OG0000244																		IMGVR_UViG_3300003409_000025_11
	OG0000245																		IMGVR_UViG_3300003409_000025_23
	OG0000246	hypothetical bacteriophage protein(40.741)																			IMGVR_UViG_3300007515_000028_16	IMGVR_UViG_3300009104_000079_16																							IMGVR_UViG_3300020348_000006_19	IMGVR_UViG_3300020355_000009_18
	OG0000247	DNA polymerase/primase(33.831)																			IMGVR_UViG_3300007515_000028_20	IMGVR_UViG_3300009104_000079_20																							IMGVR_UViG_3300020348_000006_23
	OG0000248																				IMGVR_UViG_3300007515_000028_9	IMGVR_UViG_3300009104_000079_9
	OG0000249																						IMGVR_UViG_3300009124_000091_16
	OG0000250																								IMGVR_UViG_3300009443_000002_10
	OG0000251	tail length tape measure protein(30.357)																										IMGVR_UViG_3300010389_000066_16
	OG0000252																													IMGVR_UViG_3300011253_000793_16	IMGVR_UViG_3300011254_000507_18	IMGVR_UViG_3300011258_000991_17
	OG0000253																													IMGVR_UViG_3300011253_000793_42	IMGVR_UViG_3300011254_000507_44	IMGVR_UViG_3300011258_000991_43
	OG0000254																																				IMGVR_UViG_3300018041_000043_16
	OG0000255																																											IMGVR_UViG_3300020325_000043_4			IMGVR_UViG_3300020365_000003_4
	OG0000256	nucleotide kinase(52.174)
	OG0000257
	OG0000258	nucleotide kinase(53.846)
	OG0000259	tail terminator(28.030)
	OG0000260
	OG0000261	tail protein(40.650)
	OG0000262	head decoration protein(69.444)
	OG0000263	major head protein(54.630)
	OG0000264
	OG0000265
	OG0000266	terminase large subunit(45.522)
	OG0000267	hypothetical protein HOR89_gp264(34.940)
	OG0000268	hypothetical protein I901_gp38(39.815)
	OG0000269
	OG0000270	hypothetical protein I902_gp49(28.736)
	OG0000271
	OG0000272	putative DNA-binding protein(53.659)
	OG0000273
	OG0000274											CB8.2S_NODE_316_13
	OG0000275											CB8.2S_NODE_316_15
	OG0000276											CB8.2S_NODE_316_2
	OG0000277											CB8.2S_NODE_316_30
	OG0000278	tail protein(33.803)										CB8.2S_NODE_316_38
	OG0000279											CB8.2S_NODE_316_4
	OG0000280											CB8.2S_NODE_316_9
	OG0000281			CRP-701_13
	OG0000282				CRP-811_14	CRP-821_14	CRP-822_14	CRP-823_14	CRP-831_16
	OG0000283	hypothetical protein BH789_gp111(45.882)			CRP-811_15	CRP-821_15	CRP-822_15	CRP-823_15	CRP-831_17
	OG0000284				CRP-811_16	CRP-821_17	CRP-822_17	CRP-823_16	CRP-831_18
	OG0000285	terminase large subunit(48.517)			CRP-811_21	CRP-821_20	CRP-822_20	CRP-823_21	CRP-831_22
	OG0000286	portal protein(36.986)			CRP-811_23	CRP-821_22	CRP-822_22	CRP-823_23	CRP-831_24
	OG0000287	putative DNA-binding protein(49.451)			CRP-811_24	CRP-821_23	CRP-822_23	CRP-823_24	CRP-831_25
	OG0000288				CRP-811_4	CRP-821_2	CRP-822_2	CRP-823_3	CRP-831_3
	OG0000289	dCMP deaminase(50.588)				CRP-821_3	CRP-822_3	CRP-823_4	CRP-831_4
	OG0000290	major head protein(54.206)						CRP-823_1	CRP-831_1
	OG0000291							CRP-823_27																					IMGVR_UViG_3300011253_000717_22
	OG0000292										DB9.3_NODE_1256_16
	OG0000293										DB9.3_NODE_1256_19
	OG0000294	DNA primase/helicase(36.607)									DB9.3_NODE_1256_6
	OG0000295														GOV_bin_4234_contig_100_2_15
	OG0000296															IMGVR_UViG_2019105005_000002_12
	OG0000297															IMGVR_UViG_2019105005_000002_9
	OG0000298	DNA binding motif containing protein(29.677)																	IMGVR_UViG_3300003409_000025_16																				IMGVR_UViG_3300020176_000068_20
	OG0000299																			IMGVR_UViG_3300006916_000138_21
	OG0000300	NinB/ Orf homologous recombination mediator(41.176)																		IMGVR_UViG_3300006916_000138_35
	OG0000301																							IMGVR_UViG_3300009420_000048_14			IMGVR_UViG_3300009705_000002_14
	OG0000302																							IMGVR_UViG_3300009420_000048_4			IMGVR_UViG_3300009705_000002_4
	OG0000303	terminase small subunit(32.143)																							IMGVR_UViG_3300009443_000002_25
	OG0000304	portal protein(34.698)																										IMGVR_UViG_3300010389_000066_7
	OG0000305																												IMGVR_UViG_3300011253_000717_28
	OG0000306																													IMGVR_UViG_3300011253_000793_14	IMGVR_UViG_3300011254_000507_16	IMGVR_UViG_3300011258_000991_15
	OG0000307																																IMGVR_UViG_3300013188_000003_17
	OG0000308	tail protein(38.095)																																IMGVR_UViG_3300017738_000024_10
	OG0000309																																						IMGVR_UViG_3300020176_000068_12
	OG0000310	terminase large subunit(48.547)																																							IMGVR_UViG_3300020185_000143_19
	OG0000311	head-tail joining(38.356)																																									IMGVR_UViG_3300020185_000201_22
	OG0000312	hypothetical protein HWB64_gp161(41.667)																																										IMGVR_UViG_3300020325_000043_16			IMGVR_UViG_3300020365_000003_16
	OG0000313																																																IMGVR_UViG_3300020382_000396_15
	OG0000314
	OG0000315
	OG0000316
	OG0000317
	OG0000318	putative peptidase(30.769)
	OG0000319
	OG0000320	hypothetical protein HYP10_gp046(33.333)
	OG0000321
	OG0000322	YbcN family protein(39.423)
	OG0000323
	OG0000324	hypothetical protein F404_gp079(34.783)
	OG0000325
	OG0000326	tail length tape measure protein(87.179)
	OG0000327	minor tail protein(32.941)
	OG0000328
	OG0000329
	OG0000330
	OG0000331
	OG0000332
	OG0000333	hypothetical protein QLX42_gp006(55.882)
	OG0000334	holin(36.496)
	OG0000335	kinase(48.571)
	OG0000336
	OG0000337	tail length tape measure protein(53.333)
	OG0000338	tail protein(32.787)
	OG0000339	Fibrinogen-like coiled coil protein(44.330)
	OG0000340	portal protein(35.828)
	OG0000341	major head protein(55.046)
	OG0000342
	OG0000343	head closure Hc1(35.165)
	OG0000344	tail terminator(25.714)
	OG0000345	tail protein(34.109)
	OG0000346	hypothetical protein KB57_206(48.133)
	OG0000347
	OG0000348
	OG0000349
	OG0000350	distal tail protein(37.267)
	OG0000351	tail assembly chaperone(53.659)
	OG0000352	hypothetical protein QJV44_gp18(32.000)
	OG0000353											CB8.2S_NODE_316_1
	OG0000354	terminase small subunit(29.252)	CRP-406_11
	OG0000355	portal protein(38.632)	CRP-406_14
	OG0000356			CRP-701_16
	OG0000357	winged helix-turn-helix transcriptional regulator(36.957)				CRP-821_10	CRP-822_10	CRP-823_10	CRP-831_11
	OG0000358	tail length tape measure protein(51.923)								DB11.3_NODE_853_12															IMGVR_UViG_3300009443_000002_13	IMGVR_UViG_3300009505_000001_11
	OG0000359	tail fiber protein(54.321)								DB11.3_NODE_853_15															IMGVR_UViG_3300009443_000002_16	IMGVR_UViG_3300009505_000001_14
	OG0000360									DB11.3_NODE_853_17															IMGVR_UViG_3300009443_000002_18	IMGVR_UViG_3300009505_000001_16
	OG0000361	major head and protease protein(37.107)								DB11.3_NODE_853_5															IMGVR_UViG_3300009443_000002_5	IMGVR_UViG_3300009505_000001_5
	OG0000362	tail length tape measure protein(56.140)													GOV_bin_4234_contig_100_2_12
	OG0000363	tail protein(38.017)													GOV_bin_4234_contig_100_2_16
	OG0000364	head closure Hc1(29.870)													GOV_bin_4234_contig_100_2_7
	OG0000365																IMGVR_UViG_3300001352_000034_23
	OG0000366	tail protein(40.310)																		IMGVR_UViG_3300006916_000138_12
	OG0000367																			IMGVR_UViG_3300006916_000138_13
	OG0000368	DNA repair exonuclease(32.117)																		IMGVR_UViG_3300006916_000138_22
	OG0000369																				IMGVR_UViG_3300007515_000028_17	IMGVR_UViG_3300009104_000079_17
	OG0000370																				IMGVR_UViG_3300007515_000028_18	IMGVR_UViG_3300009104_000079_18
	OG0000371	tail protein(75.862)																			IMGVR_UViG_3300007515_000028_39	IMGVR_UViG_3300009104_000079_39
	OG0000372																												IMGVR_UViG_3300011253_000717_4
	OG0000373																													IMGVR_UViG_3300011253_000793_41	IMGVR_UViG_3300011254_000507_43	IMGVR_UViG_3300011258_000991_42
	OG0000374																																IMGVR_UViG_3300013188_000003_21
	OG0000375	tail fiber protein(48.718)																																				IMGVR_UViG_3300020051_000053_1
	OG0000376	RusA-like Holliday junction resolvase(37.500)																																				IMGVR_UViG_3300020051_000053_16
	OG0000377																																					IMGVR_UViG_3300020051_000053_19
	OG0000378	tail terminator(30.435)																																					IMGVR_UViG_3300020176_000068_8
	OG0000379																																									IMGVR_UViG_3300020185_000153_17
	OG0000380																																											IMGVR_UViG_3300020325_000043_10			IMGVR_UViG_3300020365_000003_10
	OG0000381	hypothetical protein CPWG_00056(65.672)																																										IMGVR_UViG_3300020325_000043_13			IMGVR_UViG_3300020365_000003_13
	OG0000382	hypothetical protein CPAG_00001(48.980)																																										IMGVR_UViG_3300020325_000043_14			IMGVR_UViG_3300020365_000003_14
	OG0000383	distal tail protein(29.193)																																										IMGVR_UViG_3300020325_000043_17			IMGVR_UViG_3300020365_000003_17
	OG0000384	tail protein(36.719)																																										IMGVR_UViG_3300020325_000043_21			IMGVR_UViG_3300020365_000003_22
	OG0000385																																											IMGVR_UViG_3300020325_000043_22			IMGVR_UViG_3300020365_000003_23
	OG0000386	tail terminator(26.667)																																										IMGVR_UViG_3300020325_000043_23			IMGVR_UViG_3300020365_000003_24
	OG0000387	head closure Hc1(31.897)																																										IMGVR_UViG_3300020325_000043_24			IMGVR_UViG_3300020365_000003_25
	OG0000388																																											IMGVR_UViG_3300020325_000043_46			IMGVR_UViG_3300020365_000003_47
	OG0000389	lysozyme(42.149)																																										IMGVR_UViG_3300020325_000043_8			IMGVR_UViG_3300020365_000003_8
	OG0000390	holin(36.364)																																										IMGVR_UViG_3300020325_000043_9			IMGVR_UViG_3300020365_000003_9
	OG0000391	head closure Hc1(30.693)																																											IMGVR_UViG_3300020348_000006_16	IMGVR_UViG_3300020355_000009_15
	OG0000392	tail fiber protein(50.000)																																															IMGVR_UViG_3300020382_000396_1
	OG0000393																																																IMGVR_UViG_3300020382_000396_17
	OG0000394	major head protein(44.000)																																															IMGVR_UViG_3300020382_000396_18
	OG0000395																																																IMGVR_UViG_3300020382_000396_3
	OG0000396	head protein(36.697)																																															IMGVR_UViG_3300020382_000396_7
	OG0000397
	OG0000398
	OG0000399
	OG0000400
	OG0000401
	OG0000402
	OG0000403
	OG0000404
	OG0000405
	OG0000406
	OG0000407
	OG0000408
	OG0000409	tail assembly chaperone(26.606)
	OG0000410
	OG0000411	holin(42.754)
	OG0000412
	OG0000413	long tail fiber protein distal subunit(70.588)
	OG0000414
	OG0000415
	OG0000416	tail length tape measure protein(54.545)
	OG0000417
	OG0000418	hypothetical protein AVU42_gp024(34.266)
	OG0000419
	OG0000420	hypothetical protein S-CBP4_0038(38.961)
	OG0000421
	OG0000422	tail assembly chaperone(30.476)
	OG0000423
	OG0000424
	OG0000425
	OG0000426
	OG0000427
	OG0000428											CB8.2S_NODE_316_18
	OG0000429											CB8.2S_NODE_316_32
	OG0000430											CB8.2S_NODE_316_33
	OG0000431	terminase large subunit(46.678)	CRP-406_12
	OG0000432	tail length tape measure protein(58.696)		CRP-701_22
	OG0000433					CRP-821_26	CRP-822_26		CRP-831_28
	OG0000434					CRP-821_27	CRP-822_27		CRP-831_29
	OG0000435							CRP-823_28
	OG0000436										DB9.3_NODE_1256_14
	OG0000437	e(37.908)									DB9.3_NODE_1256_21
	OG0000438	hypothetical protein P7I17_gp04(32.203)											FUIF01015187.1_13
	OG0000439													GOV_bin_1578_contig_100_0_7
	OG0000440																IMGVR_UViG_3300001352_000034_13
	OG0000441	DNA primase(42.308)															IMGVR_UViG_3300001352_000034_30
	OG0000442																IMGVR_UViG_3300001352_000034_33
	OG0000443																IMGVR_UViG_3300001352_000034_8
	OG0000444	portal protein(35.762)																	IMGVR_UViG_3300003409_000025_13
	OG0000445	head-tail joining(37.500)																	IMGVR_UViG_3300003409_000025_14
	OG0000446	terminase large subunit(45.167)																	IMGVR_UViG_3300003409_000025_15
	OG0000447	central tail fiber J(29.412)																										IMGVR_UViG_3300010389_000066_18
	OG0000448	nucleotide kinase(64.615)																										IMGVR_UViG_3300010389_000066_43
	OG0000449																													IMGVR_UViG_3300011253_000793_1	IMGVR_UViG_3300011254_000507_2	IMGVR_UViG_3300011258_000991_1
	OG0000450																													IMGVR_UViG_3300011253_000793_23	IMGVR_UViG_3300011254_000507_25	IMGVR_UViG_3300011258_000991_24
	OG0000451																													IMGVR_UViG_3300011253_000793_24	IMGVR_UViG_3300011254_000507_26	IMGVR_UViG_3300011258_000991_25
	OG0000452	hypothetical protein PSS2_gp019(43.056)																												IMGVR_UViG_3300011253_000793_40	IMGVR_UViG_3300011254_000507_42	IMGVR_UViG_3300011258_000991_41
	OG0000453																													IMGVR_UViG_3300011253_000793_6	IMGVR_UViG_3300011254_000507_7	IMGVR_UViG_3300011258_000991_6
	OG0000454																													IMGVR_UViG_3300011253_000793_8	IMGVR_UViG_3300011254_000507_10	IMGVR_UViG_3300011258_000991_9
	OG0000455																																IMGVR_UViG_3300013188_000003_19
	OG0000456																																IMGVR_UViG_3300013188_000003_24
	OG0000457	Lysozyme murein hydrolase(42.000)																															IMGVR_UViG_3300013188_000003_27
	OG0000458	tail protein(28.387)																																					IMGVR_UViG_3300020176_000068_15
	OG0000459																																						IMGVR_UViG_3300020176_000068_19
	OG0000460	portal protein(37.764)																																					IMGVR_UViG_3300020176_000068_4
	OG0000461	hypothetical protein PP741_gp065(43.103)																																						IMGVR_UViG_3300020185_000005_47
	OG0000462																																								IMGVR_UViG_3300020185_000143_13
	OG0000463																																								IMGVR_UViG_3300020185_000143_14
	OG0000464	DNA polymerase/primase(38.384)																																								IMGVR_UViG_3300020185_000153_19
	OG0000465																																									IMGVR_UViG_3300020185_000153_4
	OG0000466																																												IMGVR_UViG_3300020348_000006_39	IMGVR_UViG_3300020355_000009_33
	OG0000467																																															IMGVR_UViG_3300020368_000006_20
	OG0000468	RusA-like Holliday junction resolvase(37.168)																																															IMGVR_UViG_3300020382_000396_27
	OG0000469
	OG0000470
	OG0000471
	OG0000472	tail protein(36.719)
	OG0000473	e(38.889)
	OG0000474
	OG0000475
	OG0000476
	OG0000477
	OG0000478
	OG0000479	hypothetical protein CPKG_00058(35.789)
	OG0000480	portal protein(36.768)
	OG0000481	tail fiber protein(59.060)
	OG0000482	distal tail protein(29.870)
	OG0000483
	OG0000484
	OG0000485	tail fiber protein(58.537)
	OG0000486
	OG0000487	tail fiber protein(30.901)
	OG0000488
	OG0000489	major head protein(37.000)
	OG0000490	putative lectin(78.899)
	OG0000491	hypothetical protein P7I17_gp04(32.749)
	OG0000492	Fibrinogen-like coiled coil protein(47.312)
	OG0000493	tail length tape measure protein(54.762)
	OG0000494	tail protein(37.594)
	OG0000495	minor tail protein(28.947)
	OG0000496
	OG0000497
	OG0000498	dCMP deaminase(44.915)
	OG0000499	transcriptional repressor(34.783)
	OG0000500
	OG0000501
	OG0000502	hypothetical protein PsPphi15_gp17(39.130)
	OG0000503
	OG0000504
	OG0000505
	OG0000506	hypothetical protein FDH44_gp174(63.636)
	OG0000507
	OG0000508
	OG0000509	putative DNA-binding protein(50.000)
	OG0000510
	OG0000511
	OG0000512
	OG0000513	hydrolase(77.778)
	OG0000514	hypothetical protein SLPG_00063(52.500)
	OG0000515	helicase(62.500)
	OG0000516	Cas4-domain exonuclease(50.000)
	OG0000517	hypothetical protein SLPG_00005(46.610)
	OG0000518
	OG0000519	nucleotide kinase (endogenous virus)(52.174)
	OG0000520	Sak4-like ssDNA annealing protein(74.208)
	OG0000521	DNA polymerase/primase(54.545)
	OG0000522	terminase small subunit(34.043)
	OG0000523
	OG0000524	hypothetical protein GBVE2_p06(52.500)
	OG0000525	tail protein(35.227)
	OG0000526	head-tail joining(40.000)
	OG0000527
	OG0000528	DNA methyltransferase(48.837)
	OG0000529	DNA polymerase/primase(39.796)
	OG0000530
	OG0000531	tail protein Pb3(29.787)
	OG0000532	tail fiber protein(52.778)
	OG0000533
	OG0000534
	OG0000535
	OG0000536
	OG0000537
	OG0000538
	OG0000539
	OG0000540
	OG0000541
	OG0000542	tail protein(47.458)
	OG0000543
	OG0000544				CRP-811_17			CRP-823_18
	OG0000545					CRP-821_16	CRP-822_16
	OG0000546												FUIF01015187.1_10
	OG0000547	hypothetical protein FK873_gp006(54.054)											FUIF01015187.1_16
	OG0000548													GOV_bin_1578_contig_100_0_17
	OG0000549	DNA binding motif containing protein(38.182)																		IMGVR_UViG_3300006916_000138_1
	OG0000550																			IMGVR_UViG_3300006916_000138_10
	OG0000551																			IMGVR_UViG_3300006916_000138_11
	OG0000552	distal tail protein(47.674)																		IMGVR_UViG_3300006916_000138_15
	OG0000553	central tail fiber J(28.603)																		IMGVR_UViG_3300006916_000138_18
	OG0000554																			IMGVR_UViG_3300006916_000138_19
	OG0000555																			IMGVR_UViG_3300006916_000138_20
	OG0000556	peptidase(54.717)																		IMGVR_UViG_3300006916_000138_24
	OG0000557																			IMGVR_UViG_3300006916_000138_25
	OG0000558																			IMGVR_UViG_3300006916_000138_27
	OG0000559																			IMGVR_UViG_3300006916_000138_28
	OG0000560																			IMGVR_UViG_3300006916_000138_3
	OG0000561																			IMGVR_UViG_3300006916_000138_30
	OG0000562	hypothetical protein GJ22_gp127(44.643)																		IMGVR_UViG_3300006916_000138_31
	OG0000563	hypothetical protein CcrMagneto_gp306(43.038)																		IMGVR_UViG_3300006916_000138_32
	OG0000564	hypothetical protein D877_gp11(63.158)																		IMGVR_UViG_3300006916_000138_33
	OG0000565	DNA methyltransferase(52.066)																		IMGVR_UViG_3300006916_000138_34
	OG0000566	HNH endonuclease(40.000)																		IMGVR_UViG_3300006916_000138_36
	OG0000567	RecE-like recombination exonuclease(33.333)																		IMGVR_UViG_3300006916_000138_39
	OG0000568	head-tail joining(35.632)																		IMGVR_UViG_3300006916_000138_4
	OG0000569																			IMGVR_UViG_3300006916_000138_40
	OG0000570																			IMGVR_UViG_3300006916_000138_41
	OG0000571	hypothetical protein PM404_gp57(47.059)																		IMGVR_UViG_3300006916_000138_42
	OG0000572	portal protein(40.376)																		IMGVR_UViG_3300006916_000138_5
	OG0000573																			IMGVR_UViG_3300006916_000138_54
	OG0000574	minor tail protein(29.717)																		IMGVR_UViG_3300006916_000138_58
	OG0000575	major head protein(38.811)																		IMGVR_UViG_3300006916_000138_6
	OG0000576	hypothetical protein S-CBS1_gp05(35.106)																		IMGVR_UViG_3300006916_000138_7
	OG0000577																			IMGVR_UViG_3300006916_000138_8
	OG0000578	head closure Hc1(32.979)																		IMGVR_UViG_3300006916_000138_9
	OG0000579	gp01 protein(32.447)																			IMGVR_UViG_3300007515_000028_13	IMGVR_UViG_3300009104_000079_13
	OG0000580																								IMGVR_UViG_3300009443_000002_11
	OG0000581																																			IMGVR_UViG_3300017769_000065_11
	OG0000582																																				IMGVR_UViG_3300018041_000043_13
	OG0000583	phosphoadenosine phosphosulfate reductase(41.216)																																					IMGVR_UViG_3300020176_000068_25
	OG0000584	head closure Hc1(32.941)																																					IMGVR_UViG_3300020176_000068_7
	OG0000585	tail fiber protein(62.500)																																						IMGVR_UViG_3300020185_000005_1
	OG0000586																																								IMGVR_UViG_3300020185_000143_1
	OG0000587	distal tail protein(26.590)																																							IMGVR_UViG_3300020185_000143_30
	OG0000588	major tail protein(37.500)																																											IMGVR_UViG_3300020348_000006_18	IMGVR_UViG_3300020355_000009_17
	OG0000589	tail length tape measure protein(55.319)																																											IMGVR_UViG_3300020348_000006_20	IMGVR_UViG_3300020355_000009_19
	OG0000590	distal tail protein(29.358)																																											IMGVR_UViG_3300020348_000006_21	IMGVR_UViG_3300020355_000009_20
	OG0000591	tail protein(37.500)																																														IMGVR_UViG_3300020368_000006_10
	OG0000592	tail length tape measure protein(80.952)																																														IMGVR_UViG_3300020368_000006_12
	OG0000593	minor tail protein(26.446)
	OG0000594
	OG0000595	DNA primase/helicase(38.372)
	OG0000596
	OG0000597	RecE-like recombination exonuclease(25.843)
	OG0000598	head-tail joining(38.418)
	OG0000599
	OG0000600
	OG0000601
	OG0000602	recombination protein NinG (endogenous virus)(34.848)
	OG0000603	hypothetical protein BH754_gp226(35.714)
	OG0000604
	OG0000605
	OG0000606
	OG0000607
	OG0000608
	OG0000609
	OG0000610	structural protein(38.202)
	OG0000611	tail protein(29.032)
	OG0000612	distal tail protein(29.167)
	OG0000613
	OG0000614	tail terminator(29.932)
	OG0000615
	OG0000616	RusA-like Holliday junction resolvase(35.135)
	OG0000617
	OG0000618	terminase large subunit(49.568)
	OG0000619	DNA binding motif containing protein(30.000)
	OG0000620	terminase large subunit(48.889)
	OG0000621
	OG0000622
	OG0000623
	OG0000624	hypothetical protein PQD12_gp41(77.778)
	OG0000625	portal protein(35.870)
	OG0000626	bifunctional heptose 7-phosphate kinase/heptose 1-phosphate adenyltransferase(45.113)
	OG0000627	beta-glucosyl-HMC-alpha-glucosyltransferase(50.154)
	OG0000628
	OG0000629	hypothetical protein Prado_23(35.938)
	OG0000630
	OG0000631
	OG0000632
	OG0000633	distal tail protein(35.955)
	OG0000634	tail assembly chaperone(29.870)
	OG0000635
	OG0000636
	OG0000637	central tail fiber J(63.415)
	OG0000638
	OG0000639
	OG0000640	tail fiber protein(31.536)
	OG0000641
	OG0000642	major head protein(30.000)
	OG0000643	terminase small subunit(28.859)
	OG0000644	terminase large subunit(43.820)
	OG0000645	portal protein(35.566)
	OG0000646
	OG0000647
	OG0000648
	OG0000649
	OG0000650
	OG0000651
	OG0000652	hydrolase(67.568)
	OG0000653	hypothetical protein P7I17_gp04(34.503)
	OG0000654	hypothetical protein HOQ50_gp31(64.706)
	OG0000655
	OG0000656
	OG0000657
	OG0000658
	OG0000659
	OG0000660	hypothetical protein OP2_ORF61(54.286)
	OG0000661
	OG0000662
	OG0000663
	OG0000664
	OG0000665
	OG0000666
	OG0000667
	OG0000668
	OG0000669	minor tail protein(28.218)
	OG0000670	major tail protein(41.667)
	OG0000671
	OG0000672
	OG0000673	major head protein(42.308)
	OG0000674
	OG0000675	putative tail fiber protein(25.202)
	OG0000676	structural protein(57.143)
	OG0000677	terminase large subunit(46.416)
	OG0000678
	OG0000679
	OG0000680
	OG0000681
	OG0000682	DNA polymerase exonuclease subunit(43.348)
	OG0000683
	OG0000684	Erf-like ssDNA annealing protein(56.098)
	OG0000685
	OG0000686	head closure Hc1(30.973)
	OG0000687	tail terminator(28.000)
	OG0000688
	OG0000689	minor tail protein(33.750)
	OG0000690
	OG0000691
	OG0000692	endolysin(47.581)
	OG0000693
	OG0000694	endolysin(43.636)
	OG0000695	hypothetical protein N386_gp57(55.556)
	OG0000696
	OG0000697
	OG0000698
	OG0000699	virion structural protein(57.576)
	OG0000700	DNA methyltransferase(34.043)
	OG0000701
	OG0000702
	OG0000703	tail protein(37.600)
	OG0000704	tail assembly chaperone(25.225)
	OG0000705
	OG0000706	portal protein(36.028)
	OG0000707
	OG0000708	tail fiber protein(73.077)
	OG0000709	minor tail protein(28.000)
	OG0000710
	OG0000711
	OG0000712
	OG0000713
	OG0000714
	OG0000715	structural protein(78.378)
	OG0000716
	OG0000717	hypothetical protein BOW86_gp167(46.753)
	OG0000718
	OG0000719
	OG0000720
	OG0000721
	OG0000722	tail fiber protein(43.860)
	OG0000723	major tail protein(33.571)
	OG0000724
	OG0000725
	OG0000726
	OG0000727
	OG0000728
	OG0000729	tail protein(32.031)
	OG0000730
	OG0000731	head-tail joining(54.717)
	OG0000732	portal protein(38.129)
	OG0000733
	OG0000734	exonuclease(44.231)
	OG0000735
	OG0000736
	OG0000737	tail protein(57.692)
	OG0000738	tail assembly chaperone(54.762)
	OG0000739	hypothetical protein QJV44_gp18(31.522)
	OG0000740	lysozyme(39.516)
	OG0000741
	OG0000742	minor tail protein(32.727)
	OG0000743	major head protein(35.863)
	OG0000744
	OG0000745	tail length tape measure protein(56.410)
	OG0000746
[truncated: 239 more columns]

## Sheet: Table S5
Table S5. Potential hosts of the CRP-822-type phages predicted by iPHoP.
Virus	Groups	AAI to closest RaFAH reference	Host genus	Confidence score	List of methods
IMGVR_UViG_3300001354_000024	Group_V	14.95	d__Bacteria;p__Pseudomonadota;c__Gammaproteobacteria;o__SAR86;f__D2472;g__SCGC-AAA076-P13	93.1	blast;95.10 iPHoP-RF;83.90
IMGVR_UViG_3300020051_000053	Group_V	14.55	d__Bacteria;p__Pseudomonadota;c__Gammaproteobacteria;o__SAR86;f__D2472;g__SCGC-AAA076-P13	92.5	blast;94.60 iPHoP-RF;71.50
IMGVR_UViG_3300020185_000153	Group_V	13.7	d__Bacteria;p__Pseudomonadota;c__Gammaproteobacteria;o__SAR86;f__D2472;g__SCGC-AAA076-P13	91.5	blast;93.80 iPHoP-RF;70.00
IMGVR_UViG_3300020325_000043	Group_V	10.81	d__Bacteria;p__Pseudomonadota;c__Gammaproteobacteria;o__Burkholderiales;f__Burkholderiaceae_C;g__Pusillimonas_A	91.7	blast;94.00
IMGVR_UViG_3300020348_000006	Group_V	9.15	d__Bacteria;p__Krumholzibacteriota;c__Krumholzibacteria;o__LZORAL124-64-63;f__LZORAL124-64-63;g__JABIBH01	91.4	blast;93.70
IMGVR_UViG_3300020355_000009	Group_V	9.15	d__Bacteria;p__Krumholzibacteriota;c__Krumholzibacteria;o__LZORAL124-64-63;f__LZORAL124-64-63;g__JABIBH01	91.5	blast;93.80
IMGVR_UViG_3300020365_000003	Group_V	10.81	d__Bacteria;p__Pseudomonadota;c__Gammaproteobacteria;o__Burkholderiales;f__Burkholderiaceae_C;g__Pusillimonas_A	91.7	blast;94.00
IMGVR_UViG_3300020414_000450	Group_V	10.81	d__Bacteria;p__Pseudomonadota;c__Gammaproteobacteria;o__Burkholderiales;f__Burkholderiaceae_C;g__Pusillimonas_A	91.7	blast;94.00 iPHoP-RF;61.10
IMGVR_UViG_3300020473_000094	Group_V	9.15	d__Bacteria;p__Krumholzibacteriota;c__Krumholzibacteria;o__LZORAL124-64-63;f__LZORAL124-64-63;g__JABIBH01	91.5	blast;93.80
IMGVR_UViG_3300021425_000124	Group_V	11.97	d__Bacteria;p__Pseudomonadota;c__Gammaproteobacteria;o__SAR86;f__D2472;g__SCGC-AAA076-P13	90.9	blast;93.30 iPHoP-RF;67.50
IMGVR_UViG_3300022907_000054	Group_V	14.55	d__Bacteria;p__Pseudomonadota;c__Gammaproteobacteria;o__SAR86;f__D2472;g__SCGC-AAA076-P13	92.5	blast;94.60 iPHoP-RF;74.80
IMGVR_UViG_3300022922_000042	Group_V	14.55	d__Bacteria;p__Pseudomonadota;c__Gammaproteobacteria;o__SAR86;f__D2472;g__SCGC-AAA076-P13	93	blast;95.00 iPHoP-RF;77.30
IMGVR_UViG_3300029309_000213	Group_V	7.63	d__Bacteria;p__Pseudomonadota;c__Gammaproteobacteria;o__Burkholderiales;f__Burkholderiaceae_C;g__Pusillimonas_A	91	blast;93.40
IMGVR_UViG_3300030380_000764	Group_V	15.9	d__Bacteria;p__Pseudomonadota;c__Gammaproteobacteria;o__SAR86;f__D2472;g__SCGC-AAA076-P13	93.9	blast;95.70 iPHoP-RF;54.90
IMGVR_UViG_3300037963_000715	Group_V	15	d__Bacteria;p__Pseudomonadota;c__Gammaproteobacteria;o__SAR86;f__D2472;g__SCGC-AAA076-P13	93	blast;95.00 iPHoP-RF;68.20
IMGVR_UViG_3300046163_000010	Group_V	9.07	d__Bacteria;p__Pseudomonadota;c__Gammaproteobacteria;o__SAR86;f__D2472;g__SCGC-AAA076-P13	91	blast;93.40 iPHoP-RF;70.00
IMGVR_UViG_3300046167_000095	Group_V	11.22	d__Bacteria;p__Pseudomonadota;c__Gammaproteobacteria;o__SAR86;f__D2472;g__SCGC-AAA076-P13	90.3	blast;92.80 iPHoP-RF;67.00
IMGVR_UViG_3300046167_000098	Group_V	13.7	d__Bacteria;p__Pseudomonadota;c__Gammaproteobacteria;o__SAR86;f__D2472;g__SCGC-AAA076-P13	90.9	blast;93.30 iPHoP-RF;72.60
IMGVR_UViG_3300046170_000051	Group_V	13.78	d__Bacteria;p__Pseudomonadota;c__Gammaproteobacteria;o__SAR86;f__D2472;g__SCGC-AAA076-P13	93.2	blast;95.20 iPHoP-RF;70.20
IMGVR_UViG_3300046170_000140	Group_V	15.2	d__Bacteria;p__Pseudomonadota;c__Gammaproteobacteria;o__SAR86;f__D2472;g__SCGC-AAA076-P13	93.6	blast;95.50 iPHoP-RF;66.00
IMGVR_UViG_3300046170_000197	Group_V	10.23	d__Bacteria;p__Pseudomonadota;c__Gammaproteobacteria;o__SAR86;f__D2472;g__SCGC-AAA076-P13	90.8	blast;93.20 iPHoP-RF;76.80
IMGVR_UViG_3300046170_000447	Group_V	13.86	d__Bacteria;p__Pseudomonadota;c__Gammaproteobacteria;o__SAR86;f__D2472;g__SCGC-AAA076-P13	91.1	blast;93.50 iPHoP-RF;68.40
IMGVR_UViG_3300046171_000025	Group_V	10.72	d__Bacteria;p__Pseudomonadota;c__Gammaproteobacteria;o__SAR86;f__D2472;g__SCGC-AAA076-P13	90.4	blast;92.90 iPHoP-RF;63.30
IMGVR_UViG_3300046171_000089	Group_V	11.31	d__Bacteria;p__Pseudomonadota;c__Gammaproteobacteria;o__Burkholderiales;f__Burkholderiaceae_C;g__Pusillimonas_A	91.6	blast;93.90 iPHoP-RF;51.20
IMGVR_UViG_3300046387_000071	Group_V	10.69	d__Bacteria;p__Bacteroidota;c__Bacteroidia;o__Bacteroidales;f__Bacteroidaceae;g__OM05-12	96.4	CRISPR;97.50
IMGVR_UViG_3300046387_000071	Group_V	10.69	d__Bacteria;p__Bacteroidota;c__Bacteroidia;o__Bacteroidales;f__Bacteroidaceae;g__Phocaeicola	95.4	CRISPR;96.80
IMGVR_UViG_3300046387_000071	Group_V	10.69	d__Bacteria;p__Bacteroidota;c__Bacteroidia;o__Bacteroidales;f__Bacteroidaceae;g__Bacteroides	91.2	CRISPR;93.60 iPHoP-RF;53.30
IMGVR_UViG_3300046389_000028	Group_V	13.7	d__Bacteria;p__Pseudomonadota;c__Gammaproteobacteria;o__SAR86;f__D2472;g__SCGC-AAA076-P13	92	blast;94.20 iPHoP-RF;70.60
IMGVR_UViG_3300046751_000082	Group_V	15.28	d__Bacteria;p__Pseudomonadota;c__Gammaproteobacteria;o__SAR86;f__D2472;g__SCGC-AAA076-P13	94.6	blast;96.20 iPHoP-RF;78.70
IMGVR_UViG_3300048007_000030	Group_V	18.91	d__Bacteria;p__Pseudomonadota;c__Gammaproteobacteria;o__SAR86;f__D2472;g__SCGC-AAA076-P13	90.9	blast;93.30 iPHoP-RF;70.90
IMGVR_UViG_3300048008_000044	Group_V	13.7	d__Bacteria;p__Pseudomonadota;c__Gammaproteobacteria;o__SAR86;f__D2472;g__SCGC-AAA076-P13	90.3	blast;92.80 iPHoP-RF;71.30
IMGVR_UViG_3300048037_000007	Group_V	10.68	d__Bacteria;p__Pseudomonadota;c__Gammaproteobacteria;o__SAR86;f__D2472;g__SCGC-AAA076-P13	90.3	blast;92.80 iPHoP-RF;79.00
IMGVR_UViG_3300048111_000009	Group_V	14.24	d__Bacteria;p__Pseudomonadota;c__Gammaproteobacteria;o__SAR86;f__D2472;g__SCGC-AAA076-P13	91.4	blast;93.70 iPHoP-RF;77.30
IMGVR_UViG_3300048549_000945	Group_V	13.86	d__Bacteria;p__Pseudomonadota;c__Gammaproteobacteria;o__SAR86;f__D2472;g__SCGC-AAA076-P13	91.1	blast;93.50 iPHoP-RF;69.80
IMGVR_UViG_3300050343_000038	Group_V	9.07	d__Bacteria;p__Pseudomonadota;c__Gammaproteobacteria;o__SAR86;f__D2472;g__SCGC-AAA076-P13	92.2	blast;94.40 iPHoP-RF;75.90
IMGVR_UViG_3300050343_000089	Group_V	10.56	d__Bacteria;p__Pseudomonadota;c__Gammaproteobacteria;o__SAR86;f__D2472;g__SCGC-AAA076-P13	90.8	blast;93.20 iPHoP-RF;53.00
IMGVR_UViG_3300050343_000299	Group_V	14.03	d__Bacteria;p__Pseudomonadota;c__Gammaproteobacteria;o__SAR86;f__D2472;g__SCGC-AAA076-P13	90.1	blast;92.60
PRET1608S25F07_ctg_2160	Group_V	15.85	d__Bacteria;p__Pseudomonadota;c__Gammaproteobacteria;o__SAR86;f__D2472;g__SCGC-AAA076-P13	94	blast;95.80 iPHoP-RF;59.50
Station180_SUR_3067	Group_V	14.4	d__Bacteria;p__Pseudomonadota;c__Gammaproteobacteria;o__SAR86;f__D2472;g__SCGC-AAA076-P13	91.7	blast;94.00 iPHoP-RF;57.60
Station189_MES_1647	Group_V	14.28	d__Bacteria;p__Bacteroidota;c__Bacteroidia;o__Flavobacteriales;f__Flavobacteriaceae;g__Joostella	90.7	blast;93.10
Station37_MES_1132	Group_V	10.81	d__Bacteria;p__Pseudomonadota;c__Gammaproteobacteria;o__Burkholderiales;f__Burkholderiaceae_C;g__Pusillimonas_A	91.7	blast;94.00
Station39_DCM_101	Group_V	13.26	d__Bacteria;p__Pseudomonadota;c__Gammaproteobacteria;o__Xanthomonadales;f__Marinicellaceae;g__NORP309	91.8	iPHoP-RF;94.10
uvMED_GF_U_S37_C78	Group_V	10.89	d__Bacteria;p__Pseudomonadota;c__Gammaproteobacteria;o__Burkholderiales;f__Burkholderiaceae_C;g__Pusillimonas_A	90.2	blast;92.70 iPHoP-RF;55.70
VTLG01002446.1	Group_IV	10.29	d__Bacteria;p__Pseudomonadota;c__Gammaproteobacteria;o__Pseudomonadales;f__HTCC2089;g__UBA7451	90.8	blast;93.20 iPHoP-RF;84.80
VTLG01007023.1	Group_IV	14.72	d__Bacteria;p__Pseudomonadota;c__Gammaproteobacteria;o__Pseudomonadales;f__HTCC2089;g__UBA7451	90.8	blast;93.20 iPHoP-RF;83.30
VTLG01008714.1	Group_IV	10.29	d__Bacteria;p__Pseudomonadota;c__Gammaproteobacteria;o__Pseudomonadales;f__HTCC2089;g__UBA7451	90.8	blast;93.20 iPHoP-RF;76.10
IMGVR_UViG_3300020185_000143	Group_III	11.64	d__Bacteria;p__Pseudomonadota;c__Alphaproteobacteria;o__Rhodobacterales;f__Rhodobacteraceae;g__Ascidiaceihabitans	91.6	blast;93.90
IMGVR_UViG_3300025084_000093	Group_III	11.77	d__Bacteria;p__Planctomycetota;c__Phycisphaerae;o__Phycisphaerales;f__UBA1924;g__UBA1924	93	blast;95.00
IMGVR_UViG_3300025098_000143	Group_III	11.77	d__Bacteria;p__Planctomycetota;c__Phycisphaerae;o__Phycisphaerales;f__UBA1924;g__UBA1924	93	blast;95.00 iPHoP-RF;53.00
IMGVR_UViG_3300025767_000110	Group_III	11.29	d__Bacteria;p__Pseudomonadota;c__Alphaproteobacteria;o__Rhizobiales;f__Rhizobiaceae;g__Lentilitoribacter	91.4	iPHoP-RF;93.70
IMGVR_UViG_3300030104_004796	Group_III	15.65	d__Bacteria;p__Pseudomonadota;c__Alphaproteobacteria;o__Rhodobacterales;f__Rhodobacteraceae;g__NAC11-7	93.5	iPHoP-RF;95.40
IMGVR_UViG_3300030104_004796	Group_III	15.65	d__Bacteria;p__Pseudomonadota;c__Alphaproteobacteria;o__Rhodobacterales;f__Rhodobacteraceae;g__MED-G52	92.6	iPHoP-RF;94.70
IMGVR_UViG_3300030330_002656	Group_III	10.85	d__Bacteria;p__Pseudomonadota;c__Alphaproteobacteria;o__Pelagibacterales;f__Pelagibacteraceae;g__MED727	92.2	blast;94.40 iPHoP-RF;55.40
Station52_SUR_247	Group_III	10.75	d__Bacteria;p__Pseudomonadota;c__Gammaproteobacteria;o__Pseudomonadales;f__Litoricolaceae;g__HIMB30	93	blast;95.00 iPHoP-RF;71.50
IMGVR_UViG_3300011258_000991	Group_I	13.05	d__Bacteria;p__Pseudomonadota;c__Gammaproteobacteria;o__Pseudomonadales;f__Pseudomonadaceae;g__Pseudomonas_E	92.2	iPHoP-RF;94.40
IMGVR_UViG_3300047451_000084	Group_I	8.64	d__Bacteria;p__Pseudomonadota;c__Gammaproteobacteria;o__Burkholderiales;f__Burkholderiaceae_C;g__Pusillimonas_A	91	blast;93.40 iPHoP-RF;71.30

## Sheet: Table S6
Table S6. Relative abundance of the CRP-822-type phages in marine viromic datasets.
Sample	HTVC010P	HTVC027P	HTVC109P	CRP-1	CRP-2	CRP-3	CB8.2S_NODE_316	CRP-406	CRP-701	CRP-811	CRP-821	CRP-822	CRP-823	CRP-831	DB11.3_NODE_853	DB9.3_NODE_1256	FUIF01015187.1	GOV_bin_1578_contig_100_0	GOV_bin_4234_contig_100_2	IMGVR_UViG_2019105005_000002	IMGVR_UViG_3300001352_000034	IMGVR_UViG_3300001354_000024	IMGVR_UViG_3300003409_000025	IMGVR_UViG_3300006916_000138	IMGVR_UViG_3300007515_000028	IMGVR_UViG_3300009104_000079	IMGVR_UViG_3300009124_000091	IMGVR_UViG_3300009420_000048	IMGVR_UViG_3300009443_000002	IMGVR_UViG_3300009505_000001	IMGVR_UViG_3300009705_000002	IMGVR_UViG_3300010389_000066	IMGVR_UViG_3300011253_000717	IMGVR_UViG_3300011253_000793	IMGVR_UViG_3300011254_000507	IMGVR_UViG_3300011258_000991	IMGVR_UViG_3300013188_000003	IMGVR_UViG_3300017738_000024	IMGVR_UViG_3300017756_000070	IMGVR_UViG_3300017769_000065	IMGVR_UViG_3300018041_000043	IMGVR_UViG_3300020051_000053	IMGVR_UViG_3300020176_000068	IMGVR_UViG_3300020185_000005	IMGVR_UViG_3300020185_000143	IMGVR_UViG_3300020185_000153	IMGVR_UViG_3300020185_000201	IMGVR_UViG_3300020325_000043	IMGVR_UViG_3300020348_000006
SRR7339790	1.37336	5.82387	0	0	0	0	0	0	0	0	0	0	0	0	0	0	0	0	0	0	0	0	0	0	0	0	0	0	0	0	0	0	0	0	0	0	0	0	0	0.460825	0	0	0	0	0	0	0	0	0
SRR7339789	8.61574	13.5705	0	0	0	0	0	0	0	0	0	0	0	0	0	0	0	0	0	0	0	0	0.942918	0	0	0	0	0	0	0	0	0	0	0	0	0	0	0	0	0	0	0	0	0	0	0	0	0	0
SRR7339788	1.5002	9.0882	0	0	0	0	0	0	0	0	0	0	0	0	0	0	0	0	0	0	0	0	0	0	0	0	0	0	0	0	0	0	0	0	0	0	0	0	0	0	0	0	0	0	0	0	0	0	0
SRR6251261	1.66263	0.217777	0	0	0	0	0	0	0	0	0	0	0	0	0	0	0	0	0	0	0	0	0.0491784	0	0	0	0	0	0	0	0	0	0	0	0	0	0	0	0	0	0	0	0	0	0	0	0	0	0.0932999
SRR4158143	0.0171579	0.0783282	0	0	0	0	0	0	0	0	0	0	0	0	0	0	0	0	0	0	0	0	0	0	0	0	0	0	0	0	0	0	0	0	0	0	0	0	0	0	0	0	0	0	0	0	0	0	0
SRR4158142	0	0.0132972	0	0	0	0	0	0	0	0	0	0	0	0	0	0	0	0	0.00234737	0	0	0	0	0	0	0	0	0	0	0	0	0	0	0	0	0	0	0	0	0	0	0	0	0	0	0	0.00209601	0	0
SRR4158141	0	0.0235388	0	0	0	0	0	0	0	0	0	0	0	0	0	0	0	0	0	0	0	0	0	0	0	0	0	0	0	0	0	0	0	0	0	0	0	0	0	0	0	0	0	0	0	0	0	0	0
SRR4158140	0	0.0835392	0	0	0	0	0	0	0	0	0	0	0	0	0	0	0	0	0	0	0	0	0	0	0	0	0	0	0	0	0	0	0	0	0	0	0	0	0	0	0	0	0	0	0	0	0	0	0
SRR4158139	0	0.000872793	0	0	0	0	0	0	0	0	0	0	0	0	0	0	0	0	0	0	0	0	0	0	0	0	0	0	0	0	0	0	0	0	0	0	0	0	0	0	0	0	0	0	0	0	0	0	0
SRR4158138	0	0	0	0	0	0	0	0	0	0	0	0	0	0	0	0	0	0	0	0	0	0	0	0	0	0	0	0	0	0	0	0	0	0	0	0	0	0	0	0	0	0	0	0	0	0	0	0	0
SRR4158137	0	0	0	0	0	0	0	0	0	0	0	0	0	0	0	0	0	0	0	0	0	0	0	0	0	0	0	0	0	0	0	0	0	0	0	0	0	0	0	0	0	0	0	0	0	0	0	0	0
SRR2954677	1.01551	0.0731585	0	0	0	0	0	0	0	0	0	0	0	0	0	0	0	0	0	0	0	0	0	0	0	0	0	0	0	0	0	0	0	0	0	0	0	0	0	0	0	0	0	0	0	0	0	0	0.0227946
SRR2954674	0.0391182	0.10664	0	0	0	0	0	0	0.430342	0	0	0	0	0	0	0	0	0	0	0	0	0	0	0	0	0	0	0	0	0	0	0	0	0	0	0	0	0	0	0	0	0	0	0	0	0	0	0	0
SRR2954668	0	0.112667	0	0	0	0	0	0	0.00929996	0	0	0	0	0	0	0	0	0	0	0	0	0	0	0	0	0	0	0	0	0	0	0	0	0	0	0	0	0	0	0	0	0	0	0	0	0	0	0	0
SRR2954667	0.196721	0.454348	0	0	0	0	0	0	0.059022	0	0	0	0	0	0	0	0	0	0	0	0	0	0	0	0	0	0	0	0	0	0	0	0	0	0	0	0	0	0	0.0495066	0	0	0	0	0	0	0	0	0
SRR2954663	0	0.239368	0	0	0	0	0	0	0	0	0	0	0	0	0	0	0	0	0	0	0	0	0	0	0	0	0	0	0	0	0	0	0	0	0	0	0	0	0	0	0	0	0	0	0	0	0	0	0
SRR20318976	3.02549	0.150667	0	0.00564958	0	0	0	0	0.00552739	0	0	0	0	0	0.00564958	0	0	0	0	0	0.387682	0	0.00504055	0	0	0	0	0	0	0	0	0	0	0	0	0	0	0	0	0	0.0111098	0.0194738	0.0300735	0	0	0	0	0	0
SRR20318975	0.0312647	0.00779887	0	0	0	0	0	0	0.000735711	0	0	0	0	0	0	0	0	0	0	0	0.000666688	0	0	0	0	0	0	0.000699181	0.000694414	0	0	0	0	0.000660634	0	0	0	0	0	0	0	0	0.000667145	0	0	0	0	0	0
SRR20318974	2.80958	0.248346	0.0137329	0.0142698	0	0	0	0	2.65112	0	0	0	0	0	0.0142698	0	0	0	0	0.000467783	0.227676	0	0.435417	0	0	0	0	0	0	0	0	0	0	0	0	0	0	0	0	0.000839611	0.00452687	0.411608	0.385318	0	0	0	0	0	0
SRR20318973	0.39855	0.0363152	0	0	0	0	0	0	0.171353	0	0	0	0	0	0	0	0	0	0	0	0.00711192	0.000389366	0.0302184	0	0	0	0	0.000828727	0.00123462	0	0	0	0	0	0	0	0	0	0	0	0.000438184	0.0114113	0.00948907	0	0	0	0	0	0.000754334
SRR20318972	5.31364	0.543198	0.0242428	0.00150296	0	0	0	0.000927586	3.00154	0	0	0	0	0	0.00150296	0	0	0.00094474	0	0.000870421	0.00506349	0	1.47729	0	0	0	0	0	0	0	0	0	0	0	0	0	0	0	0	0.42963	0.00374369	0.127024	0.122029	0	0	0	0.00611328	0	0.0112784
SRR20318971	0.509993	0.13156	0.0002366	0.000180908	0	0	0	0	0.438188	0	0	0	0	0	0.000180908	0	0	0	0	0	0.000609483	0.000300314	0.154869	0	0	0	0	0.00383513	0.00158708	0	0.000303032	0	0	0.000905922	0	0	0	0	0	0.0166425	0.000675932	0.0135406	0.0149426	0	0	0	0.000883013	0	0.000290905
SRR20318970	4.74243	0.442012	0.019222	0.00710379	0	0	0	0	0.659353	0	0	0	0	0	0.00710379	0	0	0	0	0	0.113062	0	0.597127	0	0	0	0	0	0	0	0	0	0	0	0	0	0	0	0	0.00916663	0.00183048	0.172804	0.158147	0	0.000393957	0	0	0	0.000393898
SRR20318969	0.586728	0.0892722	0	0	0	0	0	0	0.0911499	0	0	0	0	0	0	0	0	0	0	0	0.000329077	0.000324296	0.0529859	0	0	0	0	0.00241581	0.000685525	0	0	0	0	0.000652177	0	0	0	0	0	0.000913803	0	0.0138908	0.0111963	0	0	0	0	0	0.000314135
SRR20318968	2.25803	0.419497	0.00404245	0.00674385	0	0	0	0	6.60082	0	0	0	0	0	0.00674385	0	0	0	0	0	0.0269801	0	0.843112	0	0	0	0	0	0	0	0	0	0	0	0.000455244	0	0	0	0	0.0306691	0.00472447	1.12941	0.974793	0	0	0	0.0018287	0	0.00271106
SRR20318967	0.052386	0.00745781	0.00044232	0	0	0	0	0	0.0298629	0	0	0	0	0	0	0	0	0	0	0	0	0.000280716	0.00429989	0	0	0	0	0.000597476	0.00178021	0	0	0	0	0	0	0	0	0	0	0.000263668	0	0.000632851	0.00028505	0	0	0	0	0	0
SRR15927530	0.00105531	0.000319652	0	0	0	0	0	0	0.000211082	0.00131937	0.00202802	0.00243362	0.0016738	0.00277386	0	0	0	0.00642393	0	0.000394572	0	0	0	0	0	0	0.00169909	0	0	0.017216	0	0	0	0	0	0	0	0	0	0	0	0	0	0	0	0	0	0	0
SRR15927526	2.83625	0.633618	0	0.0839816	0.0116282	0	0	0.000898807	7.76509	0.075743	0.357202	0.358936	0.35331	0.41166	0.0839816	0.0116282	0	0.648123	0.00442267	1.42115	0.000817731	0	0.0460831	0	0	0	0.0537519	0	0.000851739	1.70097	0	0	0	0	0.00157295	0	0	0	0	0.0741772	0.000906885	0.0545016	0.136655	0	0.000780719	0.00917766	0.0236944	0	0.109284
SRR15927522	0.076975	0.0517101	0	0.0162371	0.0275009	0	0.000746196	0.000911009	0.0475615	0.00163343	0.0246054	0.0184541	0.0117858	0.0283317	0.0162371	0.0275009	0	0.00835071	0.000896542	0.00854865	0	0	0.00166817	0	0	0	0.00294495	0	0	0.0155415	0	0.000929966	0	0	0	0	0	0	0	0.0260843	0	0.00184138	0.0016588	0	0.000791318	0.00186045	0.00320215	0	0.0023736
SRR15927519	0.678064	0.122235	0	0.0163343	0.038312	0	0.000619299	0.00378042	0.197366	0.0393139	0.144406	0.162639	0.142208	0.185972	0.0163343	0.038312	0	0.22948	0.00520854	0.155378	0	0	0.00276896	0	0	0	0.160091	0	0	0.568394	0	0	0	0	0.00132318	0	0	0	0	0.108242	0	0.0129901	0.021339	0	0.00131349	0.0069483	0.0172744	0.000638469	0.00984974
SRR15927516	1.73269	0.797409	0	0.0144394	0.0063581	0	0	0.0039316	1.74786	0.0916412	0.273815	0.319324	0.262925	0.386817	0.0144394	0.0063581	0	0.406037	0.0023215	0.311377	0	0	0.0244774	0	0	0	0.266897	0	0.000745143	2.71059	0	0.00401341	0.000838763	0	0.000688048	0	0	0	0	0.0807862	0.00317355	0.0270191	0.0579865	0	0.000683011	0.000802907	0.0172742	0	0.0682909
SRR12825300	0.250254	0.147188	0	0	0	0	0	0	0	0	0	0	0	0	0	0	0	0	0.00285816	0	0	0	0	0.0023726	0.00875213	0	0	0	0	0	0	0.0148236	0.00309798	0	0	0	0	0	0	0.00978311	0	0	0	0	0.0126135	0	0.0153126	0.0024525	0
SRR12825298	1.87674	0.799598	0	0	0	0	0	0	0	0	0	0	0	0	0	0	0	0	0.00269565	0	0	0	0	0	0.0990537	0	0	0	0	0	0	0.00279614	0	0	0	0	0	0	0	0.0668946	0	0	0	0.0327967	0.0499646	0	0.0770236	0.00693915	0
SRR12825297	0	0	0	0	0	0	0	0	0	0	0	0	0	0	0	0	0	0	0.0043948	0	0	0	0	0	0	0	0	0	0	0	0	0	0	0	0	0	0	0	0	0	0	0	0	0	0	0	0	0	0
SRR12825295	0.260941	0.206939	0	0.128646	0.849877	0	0	0	0	0	0	0	0	0	0.128646	0.849877	0	0	0.228826	0	0	0	0	0.00463298	0.0398773	0.011243	0	0	0	0	0	0	0	0	0.0595491	0	0	0	0	0.262673	0	0.0458518	0.0413054	0.0622445	0.1133	0	0.144521	0	0
SRR12807313	1.17024	0.027243	0.00255982	0.00554564	0	0	0	0	0.0169792	0	0	0	0	0	0.00554564	0	0	0	0	0	0.0576985	0	0.0176957	0	0	0	0	0	0	0	0	0	0	0	0	0	0	0	0	0	0.0060942	0.041508	0.0511394	0	0	0	0	0	0
SRR12807312	0.104562	0.00218427	0	0	0	0	0	0	0.0129814	0	0	0	0	0	0	0	0	0	0	0	0	0	0	0	0	0	0	0	0	0	0	0	0	0	0	0	0	0	0	0	0.000621239	0.00062225	0.000560551	0	0	0	0	0	0.00106947
SRR12807311	0.263225	0.00178027	0	0	0	0	0	0	0.0272068	0	0	0	0	0	0	0	0	0	0	0	0.00136968	0	0.00321617	0	0	0	0	0	0	0	0	0	0	0	0	0	0	0	0	0	0.00202535	0.00202865	0.00502561	0	0	0	0	0	0
SRR12807310	0.0393727	0	0	0	0	0	0	0	0.00232386	0	0	0	0	0	0	0	0	0	0	0	0.000701946	0.000691747	0.00141279	0	0	0	0	0	0	0	0	0	0	0	0	0	0	0	0	0	0.000778476	0	0	0	0	0	0	0	0
SRR12807309	0.00137039	0	0	0	0	0	0	0	0.00109642	0	0	0	0	0	0	0	0	0	0	0	0	0	0	0	0	0	0	0	0	0	0	0	0	0	0	0	0	0	0	0	0	0	0	0	0	0	0	0	0
SRR12807308	0.0263126	0	0	0	0	0	0	0	0.00910909	0	0	0	0	0	0	0	0	0	0	0	0	0	0.00221514	0	0	0	0	0	0	0	0	0	0	0	0	0	0	0	0	0	0	0	0	0	0	0	0	0	0
SRR12807307	0.0658962	0.0012006	0	0	0	0	0	0	0.0130814	0	0	0	0	0	0	0	0	0	0	0	0	0	0	0	0	0	0	0	0.000561233	0	0	0	0	0.000533932	0	0	0	0	0	0	0.00059757	0.000598543	0.00215678	0	0	0	0	0	0
SRR1210582	0.0177841	0.183151	0	0	0	0	0	0	0	0	0	0	0	0	0	0	0	0	0	0	0	0	0	0	0	0	0	0	0	0	0	0	0	0	0	0	0	0	0	0.0626573	0	0	0	0	0	0	0	0	0
SRR1207984	0	0.0220939	0	0	0	0	0	0	0	0	0	0	0	0	0	0	0	0	0	0	0	0	0	0	0	0	0	0	0	0	0	0	0	0	0	0	0	0	0	0	0	0	0	0	0	0	0	0	0
ERR4015404	0.00300426	0	0	0	0	0	0	0	0	0	0	0	0	0	0	0	0	0	0	0	0	0	0	0	0	0	0	0	0	0	0	0	0	0	0	0	0	0.0165674	0	0	0	0	0	0	0	0	0	0	0
ERR4015395	0.00276255	0.000418388	0	0	0	0	0	0	0	0	0	0	0	0	0	0	0	0	0	0	0	0	0	0	0	0	0	0	0	0	0	0	0	0	0	0	0	0.00837893	0	0	0	0	0	0	0	0	0	0	0
ERR4015378	0.00173558	0.000350471	0	0	0	0	0	0	0	0	0	0	0	0	0	0	0	0	0	0	0	0	0	0	0	0	0	0	0	0	0	0	0	0	0	0	0	0.017866	0	0	0	0	0	0	0	0	0	0	0
ERR4015376	0.0015193	0.000460195	0	0	0	0	0	0	0	0	0	0	0	0	0	0	0	0	0	0	0	0	0	0	0	0	0	0	0	0	0	0	0	0	0	0	0	0.015081	0	0	0	0	0	0	0	0	0	0	0
ERR4015373	0.0068894	0.000417359	0	0	0	0	0	0	0	0	0	0	0	0	0	0	0	0	0	0	0	0	0	0	0	0	0	0	0	0	0	0	0	0	0	0	0	0.015197	0	0	0	0	0	0	0	0	0	0	0
ERR4015369	0.0035956	0.000871284	0	0	0	0	0	0	0	0	0	0	0	0	0	0	0	0	0	0	0	0	0	0	0	0	0	0	0	0	0	0	0	0	0	0	0	0.316461	0	0	0	0	0	0	0	0	0	0	0
ERR4015362	0.00469278	0.000812252	0	0	0	0	0	0	0	0	0	0	0	0	0	0	0	0	0	0	0	0	0	0	0	0	0	0	0	0	0	0	0	0	0	0	0	0.0103516	0	0	0	0	0	0	0	0	0	0	0
ERR4015360	0.00836096	0	0	0	0	0	0	0	0	0	0	0	0	0	0	0	0	0	0	0	0	0	0	0	0	0	0	0	0	0	0	0	0	0	0	0	0	0.0143446	0	0	0	0	0	0	0	0	0	0	0
ERR4015359	0.00357233	0	0	0	0	0	0	0	0	0	0	0	0	0	0	0	0	0	0	0	0	0	0	0	0	0	0	0	0	0	0	0	0	0	0	0	0	0.0105067	0	0	0	0	0	0	0	0	0	0	0
ERR4015358	0.00456584	0	0	0	0	0	0	0	0	0	0	0	0	0	0	0	0	0	0	0	0	0	0	0	0	0	0	0	0	0	0	0	0	0	0	0	0	0.0110787	0	0	0	0	0	0	0	0	0	0	0
ERR4015356	0.0044279	0.000670605	0	0	0	0	0	0	0	0	0	0	0	0	0	0	0	0	0	0	0	0	0	0	0	0	0	0	0	0	0	0	0	0	0	0	0	0.00610455	0	0	0	0	0	0	0	0	0	0	0
ERR4015355	0.00483669	0.000976686	0	0	0	0	0	0	0	0	0	0	0	0	0	0	0	0	0	0	0	0	0	0	0	0	0	0	0	0	0	0	0	0	0	0	0	0	0	0	0	0	0	0	0	0	0	0	0
ERR4015353	0.00126169	0	0	0	0	0	0	0	0	0	0	0	0	0	0	0	0	0	0	0	0	0	0	0	0	0	0	0	0	0	0	0	0	0	0	0	0	0.00417463	0	0	0	0	0	0	0	0	0	0	0
ERR4015352	0.00771589	0.000779046	0	0	0	0	0	0	0	0	0	0	0	0	0	0	0	0	0	0	0	0	0	0	0	0	0	0	0	0	0	0	0	0	0	0	0	0.00283668	0	0	0	0	0	0	0	0	0	0	0
ERR4015351	0.0062845	0	0	0	0	0	0	0	0	0	0	0	0	0	0	0	0	0	0	0	0	0	0	0	0	0	0	0	0	0	0	0	0	0	0	0	0	0.0051985	0	0	0	0	0	0	0	0	0	0	0
ERR4015350	0.00132902	0.000805119	0	0	0	0	0	0	0	0	0	0	0	0	0	0	0	0	0	0	0	0	0	0	0	0	0	0	0	0	0	0	0	0	0	0	0	0.00439742	0	0	0	0	0	0	0	0	0	0	0
ERR4013379	0.00273617	0.000828785	0	0	0	0	0	0	0	0	0	0	0	0	0	0	0	0	0	0	0	0	0	0	0	0	0	0	0	0	0	0	0	0	0	0	0	0.00603557	0	0	0	0	0	0	0	0	0	0	0
ERR4013378	1.46343	0.130196	0.00282434	0.00107977	0	0	0	0	0.00602157	0	0	0	0	0	0.00107977	0	0	0	0	0	0	0	0.0018304	0	0	0	0	0	0	0	0	0	0	0	0	0	0	0.0700962	0	0	0	0	0	0	0	0.00102069	0	0	0
ERR4013377	1.39619	0.121518	0.00149224	0	0	0	0	0	0.00424199	0	0	0	0	0	0	0	0	0	0	0	0	0	0.00193418	0	0	0	0	0.00201568	0	0	0	0	0	0	0	0	0	0.00584767	0	0	0.00213155	0.00213502	0.00384665	0	0	0	0	0	0
ERR4013376	1.47424	0.0643519	0	0	0	0	0	0	0.00332567	0	0	0	0	0	0	0	0	0	0	0	0	0	0.00101092	0	0	0	0	0.00105351	0	0	0	0	0	0	0	0	0	0.0346385	0	0	0.00111408	0.00223178	0.00201049	0	0	0.00112744	0	0.00186479	0
ERR4013374	1.3426	0.606689	0	0.00195333	0.000974789	0	0	0	0.00272329	0	0	0	0	0	0.00195333	0.000974789	0	0	0	0	0.000822599	0	0.0198675	0	0	0	0	0.00431346	0.00428405	0	0	0	0	0	0	0	0	0.0450494	0	0	0	0	0.00164633	0	0	0	0	0	0
ERR4013372	1.20906	0.0906223	0	0	0	0	0	0	0.00197283	0	0.00852947	0.0047386	0.217057	0	0	0	0	0	0	0	0	0	0.00179906	0	0	0	0	0	0	0	0	0	0	0	0	0	0	0.0389807	0	0	0.000991323	0.000992936	0.000894482	0	0	0.00200644	0	0	0
ERR4013370	9.20076	0.242314	0	0.00248602	0.00124062	0	0	0	0.0404363	0	0	0	0	0	0.00248602	0.00124062	0	0.00937609	0.000566228	0.034554	0	0	0.0505711	0	0	0	0	0	0	0	0	0	0.000613738	0	0	0	0	0.0233586	0	0.00387625	0.00174161	0.0279111	0.0759545	0	0	0.00235001	0.000505594	0	0
ERR4013368	10.2911	0.213833	0	0.00365588	0.00162171	0	0.000616038	0	0.0687145	0	0	0	0	0	0.00365588	0.00162171	0	0.00766012	0.00074016	0.05152	0	0	0.0385614	0	0	0	0	0	0	0	0	0	0	0	0	0	0	0.0173488	0	0.00696704	0.00227659	0.0380049	0.0938081	0	0	0.00691172	0.000660901	0	0
ERR4013366	6.97431	0.282349	0	0.0007014	0.000350026	0	0	0	0.0417228	0	0.000626346	0	0	0	0.0007014	0.000350026	0	0.0132267	0.00191705	0.0207166	0	0	0.030914	0	0	0	0	0	0	0	0	0	0.000692634	0	0	0	0	0.019771	0	0.00218727	0	0.0262492	0.0543869	0	0	0.00663025	0.00114118	0	0
ERR4013365	8.7371	0.199785	0	0.00124997	0.00124757	0	0	0	0.0681584	0	0	0	0	0	0.00124997	0.00124757	0	0.00235715	0.000759198	0.0238889	0	0	0.0776939	0	0	0	0	0	0	0	0	0	0	0	0	0	0	0.024913	0	0.00844556	0.000778382	0.0506772	0.116589	0	0	0.00551405	0.0013558	0	0
ERR4013363	7.81941	0.285076	0	0.00365153	0.000364452	0	0.000553775	0	0.0604119	0.00060611	0	0.000652159	0	0	0.00365153	0.000364452	0	0.0110175	0.0013307	0.0228392	0	0	0.048282	0	0	0	0	0	0	0	0	0.000690157	0.000721179	0	0	0	0	0.0998101	0	0.00341612	0.00204649	0.0293808	0.0714009	0	0	0.0027614	0.000594103	0	0.000587174
ERR4013361	0.0670291	0.00270708	0	0	0	0	0	0	0.00153224	0	0	0	0	0	0	0	0	0	0	0	0	0	0	0	0	0	0	0.00218424	0	0	0	0	0	0	0	0	0	0.0380201	0	0	0	0	0	0	0	0	0	0	0
ERR4013360	0.0596243	0.00324157	0	0	0	0	0	0	0	0	0	0	0	0	0	0	0	0	0	0	0	0	0.000836585	0	0	0	0	0.00174367	0.000865891	0	0	0	0	0	0	0	0	0.0227635	0	0	0	0	0	0	0	0	0	0	0
ERR4013358	0.077291	0.00171827	0.00239488	0	0	0	0	0	0	0	0	0	0	0	0	0	0	0	0	0	0	0	0	0	0	0	0	0.00404369	0.000803224	0	0	0	0	0	0	0	0	0.70152	0	0	0	0	0	0	0	0	0	0	0
ERR4013355	0.0653163	0.00435254	0	0	0	0	0	0	0	0	0	0	0	0	0	0	0	0	0	0	0	0	0	0	0	0	0	0.00372475	0.00295948	0	0	0	0	0	0	0	0	0.029536	0	0	0	0	0	0	0	0	0	0	0.00135616
ERR4013353	0.0430073	0.00334023	0	0	0	0	0	0	0.00397029	0	0	0	0	0	0	0	0	0	0	0	0	0	0	0	0	0	0	0	0	0	0	0	0	0	0	0	0	0.943811	0	0	0	0	0	0	0	0	0	0	0
ERR4013331	0.0907702	0.000490969	0	0	0	0	0	0	0.00583579	0	0	0	0	0	0	0	0	0	0	0	0	0	0	0	0	0	0	0	0	0	0	0	0	0	0	0	0	0.156426	0	0	0	0.000979065	0	0	0	0	0	0	0
ERR4013329	0.0415056	0.00100576	0	0	0	0	0	0	0.0189284	0	0	0	0	0	0	0	0	0	0	0	0	0	0	0	0	0	0	0	0	0	0	0	0	0	0	0	0	0.109866	0	0	0	0.00100282	0.00271016	0	0	0	0	0	0
ERR4013316	0.0619568	0.0016806	0	0	0	0	0	0	0.00665869	0	0	0	0	0	0	0	0	0.00112581	0	0	0	0	0	0	0	0	0	0	0	0	0	0	0	0	0	0	0	0.163185	0	0	0	0	0.00100635	0	0	0	0	0	0
ERR4013314	0.0249098	0.00287435	0	0	0	0	0	0	0.00142356	0	0	0	0	0	0	0	0	0	0	0	0	0	0	0	0	0	0	0	0	0	0	0	0	0	0	0	0	7.37994	0	0	0	0	0	0	0	0	0	0	0
ERR4008066	1.17241	0.112439	0.00130596	0	0	0	0	0	0.00278435	0	0	0	0	0	0	0	0	0	0	0	0	0	0.00253911	0	0	0	0	0.00176406	0	0	0	0	0	0	0	0	0	0.05203	0	0	0	0.000934254	0.00336647	0	0	0	0	0	0
ERR4008065	0.0656642	0.00168082	0	0	0	0	0	0	0.00332978	0	0	0	0	0	0	0	0	0	0	0	0	0	0.00101217	0	0	0	0	0	0	0	0	0	0	0	0	0	0	0.134645	0	0	0	0.00111727	0.00402594	0	0	0	0	0	0
ERR4008064	0.0073715	0	0	0	0	0	0	0	0	0	0	0	0	0	0	0	0	0	0	0	0	0	0	0	0	0	0	0	0	0	0	0	0	0	0	0	0	0.0081302	0	0	0	0	0	0	0	0	0	0	0
ERR4008063	0.00884285	0	0	0	0	0	0	0	0	0	0	0	0	0	0	0	0	0	0	0	0	0	0	0	0	0	0	0	0	0	0	0	0	0	0	0	0	0.00585179	0	0	0	0	0	0	0	0	0	0	0
ERR4008060	0.00408759	0.00123813	0	0	0	0	0	0	0	0	0	0	0	0	0	0	0	0	0	0	0	0	0	0	0	0	0	0	0	0	0	0	0	0	0	0	0	0.00450831	0	0	0	0	0	0	0	0	0	0	0
ERR4008056	0.0242026	0.00199935	0	0	0	0	0	0	0.00396081	0	0	0	0	0	0	0	0	0	0	0	0	0	0.00240797	0	0	0	0	0	0	0	0	0	0	0	0	0	0	1.01193	0	0	0	0	0	0	0	0	0	0	0
ERR4008055	0.0121578	0.00147304	0	0	0	0	0	0	0	0	0	0	0	0	0	0	0	0	0	0	0	0	0	0	0	0	0	0	0	0	0	0	0	0	0	0	0	0.00268183	0	0	0	0	0	0	0	0	0	0	0
ERR4008053	5.32023	0.272002	0	0.00305131	0.00169192	0	0	0	0.0226884	0.00112551	0	0	0	0	0.00305131	0.00169192	0	0.0147048	0	0.040644	0	0	0.027012	0	0	0	0	0	0	0	0	0.000640791	0	0	0	0	0	0.0278013	0	0.00264314	0	0.0279137	0.0628647	0	0	0.00640971	0	0	0
ERR4008050	0.0101979	0.000772235	0	0	0	0	0	0	0	0	0	0	0	0	0	0	0	0	0	0	0	0	0	0	0	0	0	0	0	0	0	0	0	0	0	0	0	0.0112475	0	0	0	0	0	0	0	0	0	0	0
ERR4008049	0.00108214	0	0	0	0	0	0	0	0	0	0	0	0	0	0	0	0	0	0	0	0	0	0	0	0	0	0	0	0	0	0	0	0	0	0	0	0	0.0131286	0	0	0	0	0	0	0	0	0	0	0
ERR4008007	0.00142367	0.000862458	0	0	0	0	0	0	0	0	0	0	0	0	0	0	0	0	0	0	0	0	0	0	0	0	0	0	0	0	0	0	0	0	0	0	0	0.07851	0	0	0	0	0	0	0	0	0	0	0
ERR4008005	0.0649645	0.00427777	0.000596225	0	0	0	0	0	0	0	0	0	0	0	0	0	0	0	0	0	0	0	0	0	0	0	0	0.00322147	0.00399938	0	0	0	0	0	0	0	0	0.0404983	0	0	0	0	0	0	0	0	0	0	0
ERR4007998	0.00181007	0	0	0	0	0	0	0	0	0	0	0	0	0	0	0	0	0	0	0	0	0	0	0	0	0	0	0	0	0	0	0	0	0	0	0	0	0.00998184	0	0	0	0	0	0	0	0	0	0	0
ERR4007994	0.00477837	0	0	0	0	0	0	0	0	0	0	0	0	0	0	0	0	0	0	0	0	0	0	0	0	0	0	0	0	0	0	0	0	0	0	0	0	0.00843228	0	0	0	0	0	0	0	0	0	0	0
ERR4007993	0.00533849	0	0	0	0	0	0	0	0	0	0	0	0	0	0	0	0	0	0	0	0	0	0	0	0	0	0	0	0	0	0	0	0	0	0	0	0	0.0250238	0	0	0	0	0	0	0	0	0	0	0
ERR4007891	0.00301091	0.000364801	0	0	0	0	0	0	0	0	0	0	0	0	0	0	0	0	0	0	0	0	0	0	0	0	0	0	0	0	0	0	0	0	0	0	0	0.0132832	0	0	0	0	0	0	0	0	0	0	0
ERR4007879	7.06783	0.281565	0	0	0	0	0	0	0.0247077	0	0	0	0	0	0	0	0	0.00987393	0.0007339	0.0342894	0	0	0.0341386	0	0	0	0	0	0	0.00169628	0	0	0	0	0	0	0	0.025459	0	0.00376806	0	0.0316541	0.0611045	0	0	0.00304589	0	0	0
ERR4007877	0.00260532	0.0015783	0	0	0	0	0	0	0	0	0	0	0	0	0	0	0	0	0	0	0	0	0	0	0	0	0	0	0	0	0	0	0	0	0	0	0	0.00718367	0	0	0	0	0	0	0	0	0	0	0
ERR4007876	0.0668646	0.00273078	0	0	0	0	0	0	0	0	0	0	0	0	0	0	0	0	0	0	0	0	0.000822219	0	0	0	0	0.00257059	0.000851022	0	0	0	0	0	0	0	0	0.0464023	0	0	0	0	0	0	0	0	0	0	0
ERR4007821	0.000993784	0	0	0	0	0	0	0	0	0	0	0	0	0	0	0	0	0	0	0	0	0	0	0	0	0	0	0	0	0	0	0	0	0	0	0	0	0.00986461	0	0	0	0	0	0	0	0	0	0	0
ERR4007816	6.42464	0.236109	0	0.000696052	0.00104207	0	0.0015834	0	0.0291126	0	0	0	0	0.00121452	0.000696052	0.00104207	0	0.0249391	0.000634144	0.0532105	0	0	0.0206488	0	0	0	0	0	0	0.000732854	0	0.00131557	0.0013747	0	0	0.00054373	0	0.0255658	0	0.000542648	0.000650168	0.0306076	0.0621853	0	0	0.00131594	0.000566237	0	0
ERR4007726	0.0071811	0	0	0	0	0	0	0	0	0	0	0	0	0	0	0	0	0	0	0	0	0	0	0	0	0	0	0	0	0	0	0	0	0	0	0	0	0.00950425	0	0	0	0	0	0	0	0	0	0	0
ERR4007655	0.00455057	0	0	0	0	0	0	0	0	0	0	0	0	0	0	0	0	0	0	0	0	0	0	0	0	0	0	0	0	0	0	0	0	0	0	0	0	0.0130492	0	0	0	0	0	0	0	0	0	0	0
ERR4007626	0.00925357	0	0	0	0	0	0	0	0	0	0	0	0	0	0	0	0	0	0	0	0	0	0	0	0	0	0	0	0	0	0	0	0	0	0	0	0	0.0803721	0	0	0	0	0	0	0	0	0	0	0
ERR4007621	0.00647458	0	0	0	0	0	0	0	0	0	0	0	0	0	0	0	0	0	0	0	0	0	0	0	0	0	0	0	0	0	0	0	0	0	0	0	0	0.0124967	0	0	0	0	0	0	0	0	0	0	0
ERR4007618	0.00673555	0	0	0	0	0	0	0	0	0	0	0	0	0	0	0	0	0	0	0	0	0	0	0	0	0	0	0	0	0	0	0	0	0	0	0	0	0.00148576	0	0	0	0	0	0	0	0	0	0	0
ERR4007613	0.074937	0.00416909	0	0	0	0	0	0	0	0	0	0	0	0	0	0	0	0	0	0	0	0	0	0	0	0	0	0.00174424	0.00346469	0	0	0	0	0	0	0	0	0.0295178	0	0	0	0	0	0	0	0	0	0	0
ERR4007451	0.00267198	0.00053956	0	0	0	0	0	0	0	0	0	0	0	0	0	0	0	0	0	0	0	0	0	0	0	0	0	0	0	0	0	0	0	0	0	0	0	0.0609044	0	0	0	0	0	0	0	0	0	0	0
ERR4003350	0.0137629	0.00166751	0	0	0	0	0	0	0	0	0	0	0	0	0	0	0	0	0	0	0	0	0	0	0	0	0	0	0	0	0	0	0	0	0	0	0	0.00910764	0	0	0	0	0	0	0	0	0	0	0
ERR4000706	0.00183937	0.000742857	0	0	0	0	0	0	0	0	0	0	0	0	0	0	0	0	0	0	0	0	0	0	0	0	0	0	0	0	0	0	0	0	0	0	0	0.00811472	0	0	0	0	0	0	0	0	0	0	0
ERR4000703	0.00159485	0	0	0	0	0	0	0	0	0	0	0	0	0	0	0	0	0	0	0	0	0	0	0	0	0	0	0	0	0	0	0	0	0	0	0	0	0.0439751	0	0	0	0	0	0	0	0	0	0	0
ERR4000701	0.00528147	0.000799877	0	0	0	0	0	0	0	0	0	0	0	0	0	0	0	0	0	0	0	0	0	0	0	0	0	0	0	0	0	0	0	0	0	0	0	0.00145626	0	0	0	0	0	0	0	0	0	0	0
ERR4000682	0.0749267	0.00356004	0.00124048	0	0	0	0	0	0	0	0	0	0	0	0	0	0	0	0	0	0	0	0.00080393	0	0	0	0	0.00251341	0	0	0	0	0	0	0	0	0	0.0243054	0	0	0	0	0	0	0	0	0	0	0
ERR3999830	0.00615205	0.000532416	0	0	0	0	0	0	0	0	0	0	0	0	0	0	0	0	0	0	0	0	0	0	0	0	0	0	0	0	0	0	0	0	0	0	0	0.0116319	0	0	0	0	0	0	0	0	0	0	0
ERR3997485	0.102111	0.001793	0.000624761	0	0	0	0	0	0.000888006	0	0	0	0	0	0	0	0	0	0	0	0	0	0	0	0	0	0	0.00421957	0.00670528	0	0	0	0	0	0	0	0	0.0285631	0	0	0	0	0	0	0	0	0	0	0
ERR3997387	0.0290315	0.00135286	0	0	0	0	0	0	0.00402013	0	0	0	0	0	0	0	0	0	0	0	0	0	0	0	0	0	0	0	0	0	0	0	0	0	0	0	0	1.09482	0	0	0	0.00134891	0	0	0	0	0	0	0
ERR3997383	0.00681587	0.000589864	0.000822138	0	0	0	0	0	0	0	0	0	0	0	0	0	0	0	0	0	0	0	0	0	0	0	0	0	0	0	0	0	0	0	0	0	0	0.0171826	0	0	0	0	0	0	0	0	0	0	0
ERR3997372	0.00627847	0.000760699	0	0	0	0	0	0	0	0	0	0	0	0	0	0	0	0	0	0	0	0	0	0	0	0	0	0	0	0	0	0	0	0	0	0	0	0.00415481	0	0	0	0	0	0	0	0	0	0	0
ERR3997369	0.0324901	0.00151404	0	0	0	0	0	0	0.00299938	0	0	0	0	0	0	0	0	0	0	0	0	0	0	0	0	0	0	0	0	0	0	0	0	0	0	0	0	1.24592	0	0	0	0.00150961	0.00271985	0	0	0	0	0	0
ERR3997367	0.00403646	0.000978114	0	0	0	0	0	0	0	0	0	0	0	0	0	0	0	0	0	0	0	0	0	0	0	0	0	0	0	0	0	0	0	0	0	0	0	0.129105	0	0	0	0	0	0	0	0	0	0	0
ERR3995349	0.0226107	0.00288369	0	0	0	0	0	0	0.0114255	0	0	0	0	0	0	0	0	0	0	0	0	0	0.00130239	0	0	0	0	0	0	0	0	0	0	0	0	0	0	0.885952	0	0	0	0.00143763	0	0	0	0	0	0	0
ERR3995347	0.993546	0.211449	0	0	0	0	0	0	0.00275586	0	0	0	0	0	0	0	0	0	0	0	0	0	0.000837712	0	0	0	0	0	0.000867057	0	0	0.00093401	0	0	0	0	0	0.0227941	0	0	0	0	0.000833008	0	0	0.00186854	0	0.0038632	0
ERR3995088	0.00339035	0.00102694	0	0	0	0	0	0	0	0	0	0	0	0	0	0	0	0	0	0	0	0	0	0	0	0	0	0	0	0	0	0	0	0	0	0	0	0.0105947	0	0	0	0	0	0	0	0	0	0	0
ERR3994310	0.00165242	0.00100103	0	0	0	0	0	0	0	0	0	0	0	0	0	0	0	0	0	0	0	0	0	0	0	0	0	0	0	0	0	0	0	0	0	0	0	0.0173137	0	0	0	0	0	0	0	0	0	0	0
ERR3994304	0.0079683	0	0	0	0	0	0	0	0	0	0	0	0	0	0	0	0	0	0	0	0	0	0	0	0	0	0	0	0	0	0	0	0	0	0	0	0	0.00502196	0	0	0	0	0	0	0	0	0	0	0
ERR3994232	11.2124	0.236024	0	0.00390477	0.00422204	0	0.000986967	0	0.137309	0	0	0	0	0	0.00390477	0.00422204	0	0.0208631	0.000592912	0.159994	0	0	0.0303384	0	0	0	0	0	0	0	0	0.000615016	0	0	0	0	0	0.0222359	0	0.00405892	0	0.0176576	0.0438808	0	0	0.00307594	0.00105884	0	0.00104649
ERR3994218	0.00580628	0.00043968	0	0	0	0	0	0	0.00174205	0	0	0	0	0	0	0	0	0	0	0	0	0	0	0	0	0	0	0	0	0	0	0	0	0	0	0	0	0.0136082	0	0	0	0	0	0	0	0	0	0	0
ERR3994209	0.0865871	0.000859907	0	0	0	0	0	0	0	0	0	0	0	0	0	0	0	0	0	0	0	0	0	0	0	0	0	0.0048568	0.000803947	0	0	0	0	0	0	0	0	0.206653	0	0	0	0	0	0	0	0	0	0	0
ERR3994160	0.00386877	0	0	0	0	0	0	0	0	0	0	0	0	0	0	0	0	0	0	0	0	0	0	0	0	0	0	0	0	0	0	0	0	0	0	0	0	0.00711159	0	0	0	0	0	0	0	0	0	0	0
ERR3994153	0.0815502	0.00404943	0.0011288	0	0	0	0	0	0	0	0	0	0	0	0	0	0	0	0	0	0	0	0	0	0	0	0	0.00304952	0.00454309	0	0	0	0	0	0	0	0	0.0398112	0	0	0	0	0	0	0	0	0	0	0
ERR3994139	0.00543323	0	0	0	0	0	0	0	0	0	0	0	0	0	0	0	0	0	0	0	0	0	0	0	0	0	0	0	0	0	0	0	0	0	0	0	0	0.00599244	0	0	0	0	0	0	0	0	0	0	0
ERR3994131	6.3877	0.243274	0.000487168	0.000744995	0.000371782	0	0.000564913	0.00137937	0.02839	0	0	0	0	0	0.000744995	0.000371782	0	0.0231805	0.000678734	0.0530689	0	0	0.0195749	0	0	0	0	0	0	0	0	0.00140808	0	0	0	0	0	0.0203635	0	0.000580804	0	0.0153344	0.0508603	0	0	0.00140847	0.000606053	0	0
ERR3994075	0.0554909	0.00210102	0	0	0.00148985	0	0	0	0.00693704	0	0	0	0	0	0	0.00148985	0	0	0	0	0	0	0	0	0	0	0	0	0	0	0	0	0	0	0	0	0	0.67705	0	0	0	0.00139658	0	0	0	0	0	0	0
ERR3994052	0.0807573	0.00259438	0	0	0	0	0	0	0	0	0	0	0	0	0	0	0	0	0	0	0	0	0	0	0	0	0	0.00418663	0.00623713	0	0	0	0	0	0	0	0	0.0364374	0	0	0	0	0	0	0	0	0	0	0
ERR3994046	0.0408636	0.00284075	0.0022625	0	0	0	0	0	0	0	0	0	0	0	0	0	0	0	0	0	0	0	0	0	0	0	0	0	0.00151765	0	0	0	0	0	0	0	0	0.0347256	0	0	0	0	0	0	0	0	0	0	0
ERR3994038	6.41323	0.235154	0.00137135	0.00279615	0.00104654	0	0	0	0.0428818	0.0087024	0.000624237	0.00124847	0	0	0.00279615	0.00104654	0	0.0112049	0	0.016396	0	0	0.0290324	0	0	0	0	0	0	0	0	0	0	0	0	0	0	0.0316466	0	0.00326986	0.000652958	0.0281229	0.0801273	0	0	0.00264317	0	0	0
ERR3991499	1.96537	0.0785232	0	0	0	0	0	0	0.0159307	0	0	0	0	0	0	0	0	0	0	0	0.00169836	0	0.00940017	0	0	0	0	0	0.000884496	0	0	0	0	0	0	0	0	0.033587	0	0	0.000941763	0.00188659	0.00509858	0	0	0.00190613	0	0	0
ERR3991483	0.0388349	0.00328272	0	0	0.0011639	0	0	0	0.00541936	0	0	0	0	0	0	0.0011639	0	0	0	0	0	0	0	0	0	0	0	0	0	0	0	0	0	0	0	0	0	0.176308	0	0	0	0.00109104	0.00491429	0	0	0	0	0	0
ERR3991478	0.00228255	0.000921846	0	0	0	0	0	0	0	0	0	0	0	0	0	0	0	0	0	0	0	0	0	0	0	0	0	0	0	0	0	0	0	0	0	0	0	0.0218182	0	0	0	0	0	0	0	0	0	0	0
ERR3991410	0.004832	0	0	0	0	0	0	0	0	0	0	0	0	0	0	0	0	0	0	0	0	0	0	0	0	0	0	0	0	0	0	0	0	0	0	0	0	0.00266467	0	0	0	0	0	0	0	0	0	0	0
ERR3991265	0.0146395	0.00118248	0	0	0.000628876	0	0	0	0.00351381	0	0	0	0	0	0	0.000628876	0	0	0	0	0	0	0.00106811	0	0	0	0	0	0	0	0	0	0	0	0	0	0	1.16037	0	0	0	0.00117902	0.00106211	0	0	0	0	0	0
ERR3727696	1.35327	0.165219	0	0	0	0	0	0	0.000957035	0	0	0	0	0	0	0	0	0	0	0.000894486	0	0	0.00349097	0	0	0	0	0	0.00180663	0	0	0	0	0	0	0	0	0.0307835	0	0	0	0.00192673	0.000867841	0	0	0	0	0	0
ERR3727687	1.4584	0.139527	0.0007176	0	0	0	0	0	0.0081597	0	0	0	0	0	0	0	0	0	0	0	0	0	0.00744102	0	0	0	0	0	0.00192542	0	0	0	0	0	0	0	0	0.0309329	0	0	0	0	0	0	0	0.00207468	0	0	0
ERR3727643	4.07976	0.423052	0.00198087	0.00201948	0.0010078	0	0	0	0.0215856	0	0	0	0	0	0.00201948	0.0010078	0	0	0	0	0	0	0.0504948	0	0	0	0	0.0142705	0.00974408	0	0	0	0	0	0	0	0	0.0759	0	0	0	0.00283414	0.0085104	0	0	0	0	0.00157873	0
ERR3727468	5.07436	0.422975	0.00126238	0.00144786	0	0	0	0	0.0269144	0	0	0	0	0	0.00144786	0	0	0	0	0	0	0	0.0564508	0	0	0	0	0.0187572	0.0203229	0	0	0	0	0	0	0	0	0.220139	0	0	0.000901612	0.000903079	0.0113895	0	0	0.00091243	0	0.000754578	0
ERR3727367	1.61737	0.130439	0	0	0	0	0	0	0	0	0	0	0	0	0	0	0	0	0	0.00185783	0.000900626	0	0.00181266	0	0	0	0	0	0	0	0	0	0	0	0	0	0	0.0255746	0	0	0	0	0.00270373	0	0	0.0010108	0	0	0
DB9.3	2.68344	4.75464	0	5.71748	7.45126	0.000357268	0.000584055	0.00414869	0.000130164	0.00046491	6.25289e-05	0.000187587	0.000645094	0.000122179	5.71748	7.45126	0.000357268	0.012148	0.976109	0.0903908	0	0	0	0.0270606	1.07851	0.0436936	0.000314324	0	0	0.391916	0	0.068819	0.0192227	0	0.00561545	0.00765777	0.000846805	0.00173452	0.0010892	1.22007	0	0.000327561	0.000472131	1.06831	0.938461	0.133837	1.10063	0.119168	0.305249
DB8.2B	0.721084	2.60102	0	7.82869	9.26977	5.53934e-05	8.23238e-05	0.00130659	0	9.01038e-05	0	0	0.00010002	0	7.82869	9.26977	5.53934e-05	0.00112602	0.0570715	0.0998771	0	0	0	0.0354703	1.49461	0.0415441	0	0	0	0.179919	0	0.0652524	0.0128652	0	0.00255042	0.00186578	0.00618962	0.0054714	0.00637983	1.16777	0	0	0	1.64244	1.23061	0.116174	1.3035	0.161851	0.0905185
DB8.2A	2.58239	4.46542	0	5.59459	7.41548	0.000214501	0.000191271	0.00194597	7.81495e-05	0	0	0	0	0.000146711	5.59459	7.41548	0.000214501	0.00673867	0.994382	0.0786661	0	0	0	0.0324305	1.10287	0.0422049	0	0	0	0.34676	0	0.0661096	0.0206745	0	0.00769652	0.00610834	0.00167051	0.00222644	0.0022525	1.15932	0	0.000235999	0.000141732	1.12243	0.91405	0.131779	1.04495	0.149668	0.250263
DB8.1	0.686242	2.31764	0	8.71111	9.18932	0.000368293	0.00030408	0.00846433	0	0	0	0	0	6.99719e-05	8.71111	9.18932	0.000368293	0.00196616	0.0953557	0.095591	0	0	0	0.0408215	1.37763	0.0495315	0	0	0	0.189913	0	0.0685174	0.0220969	0	0.00558735	0.00313258	0.00263267	0.00321986	0.002911	1.24385	0	0	0	1.43596	1.28058	0.165883	1.21838	0.240825	0.106334
DB3.3	5.30341	8.83142	0.00336939	0.0158603	0.0145844	0.0156096	0	0.000149065	0	0	0	0	0	0	0.0158603	0.0145844	0.0156096	0.00425099	0.00183372	0.00370677	0	0	0	0.0232591	0.0166956	0.000147758	0.000301169	0	0	0.0153427	0	0.212881	0.0179677	0	6.52174e-05	0.305776	0.00653728	0.00722079	0.00807063	0.00960315	0	7.53245e-05	0	0.0246897	0.00718614	0.00730603	0.011396	0.222424	0.0574805
DB3.2	15.1319	14.2712	0.126933	1.1399	0.572297	0.00457699	0.0109749	0.00272166	0.00315291	0.000625631	0	6.73163e-05	0.000208345	0.0001973	1.1399	0.572297	0.00457699	0.891233	0.305343	0.0308437	0	0	0	0.0590631	1.01128	0.0243495	0.864416	0	0	0.131752	0	0.0715234	0.033796	0	0.501279	0.00412203	0.000586053	0.00103025	0.000912018	0.360783	0	0.0392136	0.0479688	5.95716	0.45942	0.198027	0.174282	0.420999	0.164916
DB3.1	0.578784	2.34947	0	7.51618	9.81642	0.000768333	0.000253749	0.00518906	0	0.000138865	0	0	0	7.29877e-05	7.51618	9.81642	0.000768333	0.000157762	0.0779718	0.0868474	0	0	0	0.038848	1.16284	0.0510521	0.000500725	0	0	0.17872	0	0.0482267	0.0189186	0	0.00243969	0.00548955	0.00202347	0.00200089	0.00137364	0.890797	0	0	0	1.08914	1.03688	0.137129	0.937417	0.199146	0.0820611
DB11.3	15.6724	14.8726	0.099627	0.877889	0.58739	0.00750593	0.0258702	0.000434645	0.00741845	0	0	0	0	0	0.877889	0.58739	0.00750593	1.00113	0.299492	0.046428	0	0	0	0.0704234	1.00201	0.0376983	0.670207	0	0	0.117897	0	0.103823	0.0336134	0	0.55876	0.00709064	0.0022306	0.00200519	0.00236678	0.254633	0	0.0349216	0.0474852	6.25474	0.462739	0.188991	0.232028	0.395845	0.156467
DB11.2	1.57967	6.55769	0.00177602	0.418341	0.242695	0.000173218	0.00360403	0.014143	0.000788859	0.000281759	0	0	0.000312768	0	0.418341	0.242695	0.000173218	0.209026	0.115678	0.0250682	0	0	0	0.0142498	0.2603	0.0264806	0.199132	0	0	0.0673782	0	0.0200518	0.00620214	0	0.0875908	0.0049062	0.000293261	0	0.000146692	0.123734	0	0.00444682	0.00772567	2.6707	0.147964	0.200895	0.130908	0.0776294	0.0315265
DB11.1	2.89652	4.09366	0.0061592	0.00852184	0.0087293	0.0228845	0.000204061	0	0	0	0	0	0	0	0.00852184	0.0087293	0.0228845	0.00211449	0.0016345	0.000467557	0	0	0	0.0198097	0.0587265	0.000164633	0	0	0	0.0239894	0	0.0976573	0.0155905	0	0.000363326	0.145121	0.00325448	0.00329479	0.00441863	0.0239173	0	0.000167853	0	0.0545215	0.0230827	0.0140761	0.0196299	0.216759	0.0832295
CB8.3	0.541167	0.881619	0.000771847	0.0551807	0.0806977	0	1.21634	2.9066	0.00109707	0.000979607	0	0.00105403	0.00108742	0.00102977	0.0551807	0.0806977	0	0.00945977	0.00161303	0.00922829	0	0	0	0.0124973	0.117996	0.0639048	0	0	0	0.0186412	0	0.0747348	0.00349675	0	0.118562	0.0221288	0	0.00151233	0.00102002	0.0984613	0	0.000552161	0.000497411	0.259486	0.0806772	0.000557878	0.0465698	0.167937	0.00949002
CB8.2S	0.0159745	0.0773385	0	0.0123245	0.000982357	0	2.84548	7.43093	0	0.000639287	0.000917142	0.000917142	0.000157698	0.000373345	0.0123245	0.000982357	0	0.000564886	0	0.0114499	0	0	0	0.000129456	0.00620802	0.107048	0	0	0	0.0045056	0	0.130462	0.000676137	0	0.364124	0	0	0	0	0.025889	0	0	0	0.00490152	0.00860287	0	0.00905122	0.0053526	0
CB8.2M	3.71603	1.17041	0	1.37432	2.70247	0	0.0231611	0.0180656	0.000157719	0.000704164	0.00106073	0.000454598	0.000312664	0.000296089	1.37432	2.70247	0	0.120158	0.00108219	0.0859408	0	0	0	0.00064167	1.02744	0.014793	0	0	0	0.110235	0	0.197886	0.0016757	0	0.701044	0.0102068	0	0	0	0.730384	0	0.00333401	0.00314645	0.223986	0.328852	0.000320813	0.466309	0.0241433	0.255266
CB8.2D	0.0988413	0.182293	0	0.0380469	0.00780049	0	1.43912	3.27734	0	0	0	0.000153389	0.000316494	0.000599432	0.0380469	0.00780049	0	0.0484254	0	0.0119374	0	0	0	0.00129906	0.113571	0.18836	0	0	0	0.132564	0	0.197551	0.0315498	0	0.038821	0.000939259	0	0	0	0.0771337	0	0	0.000144772	0.356993	0.032045	0.000162371	0.138616	0.020545	0.000276209
CB4.3	5.5045	6.01859	0.000259511	0.00630005	0.00851597	0.00794752	0.00105324	0.00973587	0.00147543	0	0	0	0	0	0.00630005	0.00851597	0.00794752	0.00327412	0.0140103	8.61874e-05	0	0	0	0.194562	0.273464	0.000273129	0.000371137	0	0	0.0201606	0	0.402883	0.107379	0	0.0335138	0.345503	0.00754182	0.00923733	0.00951693	0.196772	0	0.000928241	0.000501721	0.895451	0.267743	0.00103164	0.106134	1.64575	0.0414797
CB4.2	0.565934	0.895061	0.000144933	0.0678764	0.0913604	0.000113085	1.06132	2.32995	0.00607705	0.000275918	0.000296881	0	0	0.000193365	0.0678764	0.0913604	0.000113085	0.00867256	0.00121155	0.0165583	0	0	0	0.0144154	0.110062	0.0614223	0.00016582	0	0	0.0144681	0	0.0836763	0.00284527	0	0.0937197	0.0140239	0.000191455	9.46592e-05	0.000191534	0.112573	0	0.000622092	0.000467007	0.296138	0.094103	0	0.0759071	0.208005	0.00873174
85_SRF	0.469422	0.0520692	0	0.00156587	0.00250709	3.32893e-05	0	0	0	0	0.000116526	0.000349578	0	5.69217e-05	0.00156587	0.00250709	3.32893e-05	6.15177e-05	0	0	0	0	0	0.000345403	0	0	0	5.76306e-05	0	0.000137388	0.000163932	0.00511758	0	0.00016336	0	0	0	5.57306e-05	5.63829e-05	0	0	0	0	0	0.000157395	0	0	0.00137713	0
85_MES	0.209596	0.0227476	0	0.000330577	3.66602e-05	0	0	0	0	0	6.56007e-05	6.56007e-05	0	0	0.000330577	3.66602e-05	0	0	0	0	0	6.09742e-05	0	0	0	0	0	0.0255662	0.022234	0	0.12779	0	0	0.133597	0	0	0	0.229788	0	0	6.86189e-05	6.87306e-05	0.000123831	0	0	0	0	5.74286e-05	0
85_DCM	0.392907	0.0722036	0	0.00209272	0.00120502	0	0	0	0	0	0.000503135	0.000431259	0	0.000772441	0.00209272	0.00120502	0	0	0	0	0	6.68074e-05	0	0.000547855	0.000374248	0	0	0.000142193	0.000211835	0.000593216	0.0132802	0.0136916	0	0.0135697	0	0.000125751	0	0.000206257	0	6.27501e-05	0	0	0	0	0.00032362	0	0.00032739	0.0013843	0
84_SRF	0.519501	0.0295881	0.000128873	0.000689768	0.000426179	0	0	0	0	0	5.86628e-05	0.000117326	0	0	0.000689768	0.000426179	0	0	0	0	0	0	5.568e-05	9.93638e-05	0	0	0	0.000290131	0	0.000207497	0.000110038	0.000434565	0	5.4827e-05	0	0	0	5.6113e-05	0.00011354	0	0	0	0	0	5.28251e-05	0	0	0	0
82_SRF	2.4009	0.418277	9.72208e-05	0.01457	0.000259679	0.00049307	0	0	0	0	0.000132765	0.00059744	0	0	0.01457	0.000259679	0.00049307	0	0	0	0	0	0	0.00140549	0.0116827	0	0	0	0	0.000391336	0.000249036	0.0018265	0	0.000186125	6.02173e-05	0.000232277	0.000449495	0.0273037	0.000835123	0.000637489	0	0	0.00018796	0.000205995	0.00382569	0	0.000302364	0	0.00836746
82_DCM	10.9331	0.830741	0.00104008	0.0499027	0.00123029	0.00032461	0	0	0	0	0.000710164	0.00099423	0	0	0.0499027	0.00123029	0.00032461	0	0	0	0	0	0	0.00156375	0.0172313	0.000145954	0	0	0.000139534	0.00125597	0.000666054	0.00616264	0	0.000398238	0	0.000186369	0.000274785	0.000203789	0.000206174	0.000991988	0.000148568	0	0.000134054	0.000440751	0.005052	0	0.000711639	0.000248679	0.0240414
78_SRF	6.97296	1.62748	0.00749059	0.00647449	0.000248541	0	0	0	0.00694355	0	0	0	0	0	0.00647449	0.000248541	0	0	0	0	0.00503369	0.00041338	0.00548771	0	0.000463142	0	0	0.000439918	0.00305843	0	0	0	0	0	0	0	0	0	0	0.00232965	0.00558249	0.0829417	0.0952859	0	0.000800975	0	0.00121546	0	0
78_MES	0.629554	0.271199	5.18648e-05	0.000575023	5.93709e-05	0	0	0	0.000884619	0	0	3.54133e-05	0	0	0.000575023	5.93709e-05	0	0	7.22593e-05	0	0.000200406	0.000362073	0.00114283	5.99835e-05	0	0	0	0.00521931	0.00396607	0	0.0082702	0.000374766	0	0.00771177	0	0	0	0.0207987	0	0.000649252	0.000555639	0.00894179	0.00935871	0	6.37785e-05	3.74871e-05	0	0	0.000223191
78_DCM	8.07746	1.91613	0.00778482	0.00892862	0.00104841	0	0	0.000324147	0.0211536	0	0	0	0	0	0.00892862	0.00104841	0	0	0.000637999	0	0.00235926	0.0345842	0.00741941	0	0.000651217	0	0	0.00587634	0.00307173	0.000368655	0	0	0	0	0	0	0	0	0	0.0101	0.0134095	0.168383	0.177361	0	0.0028156	0.00330985	0.00199388	0	0.00197062
76_SRF	6.74874	0.5567	0.0034628	0.00208035	0.000377519	0	0	0	0.00351562	0	0	0	0	0	0.00208035	0.000377519	0	0	0	0	0.000955736	0.018837	0.00512955	0	0	0	0	0.00100232	0.000663655	0	0	0	0	0	0	0	0	0	0	0.000589767	0.00141325	0.0456514	0.0347489	0	0	0.000357551	0	0	0
76_MES	0.190088	0.136394	0	0.000220458	3.66725e-05	0	0	0	0	0	0	0	0	0	0.000220458	3.66725e-05	0	0	6.69501e-05	0	6.18938e-05	0.00079293	0	0	0	0	0	0.0146698	0.0156012	0	0.00430826	0	0	0.00576519	0	0	0	0	0	0.000286452	0.000205926	0.0010313	0.00123873	0	0	6.94655e-05	0	0	0
76_DCM	6.55084	0.721024	0.00608422	0.00657711	0.00144098	0	0.000243282	0	0.0313111	0	0	0	0	0	0.00657711	0.00144098	0	0	0	0	0.0010809	0.102791	0.00625453	0	0	0	0	0.000850183	0.000281462	0.00371578	0	0	0	0	0	0	0	0.0104139	0	0.000250125	0.00299685	0.0456263	0.0467808	0	0	0.000909844	0	0	0
72_SRF	4.07172	0.875325	0.00184803	0.0148369	0.000940214	0	0	0	0.0884323	0	0	0	0	0	0.0148369	0.000940214	0	0	0	0	0.00198356	0	0.0862325	0	0	0	0	0	0	0	0	0	0	0	0	0	0	0	0	0.000367205	0.000879925	0.0749154	0.0841605	0	0	0.000445242	0	0	0
72_MES	6.02959	0.642054	0.000901576	0.0102419	0.000688037	0	0	0	0.114599	0	0	0	0	0	0.0102419	0.000688037	0	0	0	0	0.00232247	0.0135689	0.0671105	0	0	0	0	0.00156578	0.00138232	0	0.000494879	0	0	0.000986304	0	0	0	0	0	0	0.00128784	0.0656023	0.078188	0	0.000475146	0	0.000160227	0	0
72_DCM	8.69632	0.275171	0.145328	0.00441412	0.0011493	0	0	0	0.00392434	0	0	0	0	0	0.00441412	0.0011493	0	0	0.00559516	0.000666882	0.000969862	0.0162481	0.000325336	0	0.000356942	0	0	0.00135617	0.00235712	0	0	0.00145094	0	0	0	0	0	0	0	0.00329166	0.00286827	0.00323205	0.00388211	0.00177275	0	0.00181418	0.000936751	0	0
70_SRF	11.8997	2.76844	0.00156429	0.00976804	0.00119379	0	0	0	0.0118582	0	0	0	0	0	0.00976804	0.00119379	0	0	0.00326911	0	0.00235062	0.000330924	0.00202758	0.000301527	0	0	0	0	0.000349768	0	0	0	0	0	0	0	0	0	0	0.000310826	0.0130345	0.0317067	0.041332	0	0	0.000376882	0.000648677	0	0.000320555
70_MES	0.0432951	0.0470602	0	0.000104557	0.000139141	0	0	0	0.000129574	0	0	0	0	0	0.000104557	0.000139141	0	0	6.35048e-05	0	5.87087e-05	0	5.90807e-05	5.27163e-05	0	0	0	0.00135454	0.00171221	0	0.00478711	0	0	0.00546851	0	0	0	0	0	0	0	0.000195646	0.000117498	0	0	0	0	0	0
68_SRF	8.20399	3.06674	0.0171694	0.0118576	0.00211336	0	0	0	0.00157444	0	0	0	0	0	0.0118576	0.00211336	0	0	0.00270074	0	0.00249677	0	0.000717883	0.000320275	0.000787625	0	0	0	0	0.00267526	0	0	0	0	0	0	0	0.00289386	0	0.000990457	0.00553796	0.00515076	0.00571082	0.000391174	0.000340537	0	0	0	0.000340487
68_MES	1.45757	0.790033	0.000666708	0.000811866	0.000829151	0	0	0	7.01946e-05	0	0	0	0	0	0.000811866	0.000829151	0	3.56043e-05	0.000688054	0	0.000159022	0.000407451	0	0.000171349	0.000807654	3.46515e-05	0	0.00980625	0.0108326	0.00115298	0.00474391	0.00082076	0.000111868	0.00416007	0	0	0	0.00974098	0	0.000735974	0.00017636	0.000141318	0.000445568	3.48801e-05	0.000394744	0.000392647	0.000399343	0.000767516	0.00133586
68_DCM	19.2424	2.86133	0.02745	0.0176497	0.00618932	0	0	0	0.00665049	0	0.000425974	0	0	0	0.0176497	0.00618932	0	0	0.00738805	0	0.00482124	0	0.00121295	0	0.00133078	0	0	0	0.000418479	0.00150672	0	0	0	0	0	0	0	0.0317818	0	0.0029751	0.0102482	0.00981856	0.0104532	0	0.00115075	0.00901839	0.000776107	0	0.00115058
67_SRF	8.76587	5.04144	0.236923	0.121989	0.299127	0.0283217	0.000978856	0	0.00759889	0	0.000384253	0.000768506	0.000396424	0.000375408	0.121989	0.299127	0.0283217	0.00405719	0.0348903	0.00485943	0.000362419	0.000357154	0.00145886	0.0566243	0.202875	0.0383016	0	0.00152033	0.000754984	0.526896	0	0.048797	0.042067	0	0	0	0.0026019	0.010659	0.00260298	0.0821886	0	0.000805173	0.00145067	0.00556454	0.0577846	0.00691484	0.0770103	0.261372	0.311368
66_SRF	5.92334	3.48108	0.15037	0.0183014	0.00515753	0	0	0	0.0112068	0	0.00115363	0.000384542	0	0	0.0183014	0.00515753	0	0	0.00666946	0.000374084	0.00979268	0.000714845	0.0160596	0	0.0560629	0	0	0.000380369	0	0.000906779	0	0.000406947	0	0	0.000348829	0	0	1.04095	0	0.00872861	0.000804469	0.00282022	0.0018147	0.00357989	0.0183526	0.00162824	0.00280248	0	0.0110792
66_DCM	5.32433	3.15304	0.0748561	0.0161229	0.00543103	0	0	0	0.0059942	0	0	0	0	0	0.0161229	0.00543103	0	0	0.00293778	0.000350152	0.00746876	0.00267645	0.0150322	0.000609674	0.0599729	0.000369879	0	0	0.000353608	0	0	0	0	0	0	0	0	0.00172148	0	0.0201113	0.000753004	0.00226269	0.00237805	0.00148928	0.0187991	0.00228612	0.00360689	0	0.00907409
65_SRF	2.16291	0.277696	0.064681	0.0151072	0.00190462	0.000162275	0	0	0.0774497	0	0.000284014	0.000852042	0	0	0.0151072	0.00190462	0.000162275	0	0.00463615	0.000276289	0.0843809	0.0440853	0.335349	0	0.000887287	0	0	0	0	0.00200918	0	0.000300562	0	0	0	0	0	0	0	0.0071906	0.00267373	0.0749863	0.0772012	0.0014689	0.000511502	0.00120258	0.00181112	0.000248633	0
65_DCM	2.93627	0.790625	0.0803486	0.0257096	0.030659	0.00374791	0	0	0.0723083	0	0	0	0	0.000291299	0.0257096	0.030659	0.00374791	0	0.00821325	0.000290053	0.0613061	0.0515471	0.224138	0.007828	0.0220452	0.00183837	0.000499607	0.000589854	0	0.0340999	0	0.00378642	0.00263774	0	0	0	0.000288422	0.00313723	0	0.00754882	0.000623762	0.0371742	0.0447448	0.0018505	0.00563833	0.000946869	0.00733374	0.0258409	0.024966
64_SRF	1.98095	0.459541	0.0166263	0.00664976	0.000195206	0	0	0	0.00327211	0	0	0	0	0	0.00664976	0.000195206	0	0	0.00142549	0	0.0332752	0.0129868	0.0795709	0	0	0.00035895	0	0	0	0	0	0	0	0	0	0	0	0.00334123	0	0.000304954	0.000730754	0.0318395	0.0293419	0	0	0.00110928	0	0	0.000314499
64_MES	0.188019	0.118298	9.28383e-05	0.000319436	0.000106274	0	0	0	0	0	0	0	0	0	0.000319436	0.000106274	0	0	0	0	0.000358728	0.000765951	0.001083	0	6.6012e-05	0	0	0.00181836	0.00137004	0	0.000832336	0	7.00986e-05	0.000710941	0	0	0	0	0	5.53411e-05	6.63064e-05	0.000332071	0.000418803	0	5.70818e-05	0	0	0	0.00017122
64_DCM	2.73635	0.203842	0.0157679	0.00986437	0.00153151	0	0	0	0.0126321	0	0	0	0	0	0.00986437	0.00153151	0	0	0.00798846	0	0.0576041	0.0302031	0.105905	0	0	0	0	0	0	0	0	0	0	0	0	0	0	0	0	0	0.00450467	0.038147	0.0572742	0	0	0.000828859	0.000356651	0	0.000704983
62_SRF	1.52576	0.319002	0.0540832	0.010377	0.00139124	0	0	0	0.151727	0	0	0	0	0	0.010377	0.00139124	0	0.0008762	0.00028221	0.000538182	0.0519184	0.00154264	0.183522	0	0	0	0	0.000820836	0	0	0	0	0	0	0	0	0	0	0	0.00217342	0.00347209	0.29242	0.29606	0	0.000249088	0.000585625	0.000503979	0	0.000498101
58_DCM	1.05263	0.270416	0.0668925	0.0106327	0.00109783	0	0	0	0.235139	0	0	0	0	0	0.0106327	0.00109783	0	0	0.00100211	0	0.00864665	0.00426051	0.0739622	0	0.000340957	0	0	0	0	0	0	0	0	0	0	0	0	0.00187909	0	0.000857522	0.000342477	0.112858	0.129789	0	0	0.000346586	0.0026844	0	0.000884363
56_SRF	1.87825	0.248382	0.0457934	0.0095494	0.00167211	0	0	0	0.0703829	0	0	0	0	0	0.0095494	0.00167211	0	0	0	0	0.00874853	0.000834332	0.103376	0	0	0	0	0	0	0	0	0	0	0	0.000271424	0	0	0.0123069	0	0.0013061	0.00156489	0.0470232	0.0553513	0	0	0.000316734	0.000545153	0	0
56_MES	0.0486997	0.0192452	0.000638654	7.51272e-05	0	0	0	0	0.000698272	0	0	0	0	0	7.51272e-05	0	0	0	0	0	0.000253104	0.000249427	0.00120986	0	0	0	0	0.00019908	0.000197723	0	6.29211e-05	0	0	0	0	0	0	0	0	0	0.00014035	0.000773179	0.00107643	0	0	0	0.000122232	5.87307e-05	0
52_SRF	2.3149	0.312955	0.0881142	0.0163781	0.00297212	0	0	0	0.125241	0	0	0	0	0	0.0163781	0.00297212	0	0	0	0.000970077	0.00532971	0.000308957	0.640462	0	0	0	0	0	0	0	0	0	0	0	0.000301529	0	0	0	0	0	0.00660617	0.0254229	0.0498826	0	0.000897965	0.00070373	0	0	0
52_DCM	2.08083	0.118829	0.0838652	0.0151238	0.00301895	0	0	0	0.00862153	0	0	0	0	0	0.0151238	0.00301895	0	0	0	0	0.00169841	0.0113814	0.004102	0	0	0	0	0	0	0	0	0	0	0	0	0	0	0	0	0	0.00150686	0.00377328	0.0312721	0	0	0.00076247	0	0	0
48_SRF	2.13752	0.269247	0.0338058	0.0106199	0.00159993	0	0	0	0.0305434	0	0	0	0	0	0.0106199	0.00159993	0	0	0.000365108	0	0.0121512	0	0.0149456	0	0	0	0	0	0	0	0	0	0	0	0	0	0	0.000684629	0	0	0.00449201	0.00787381	0.0175638	0	0.000322257	0.000378826	0	0	0.00193325
46_SRF	1.21381	0.298798	0.00579756	0.0169928	0.0066366	0	0	0	0.0531046	0.000408783	0	0	0	0	0.0169928	0.0066366	0	0.00417971	0	0.056052	0.0331879	0.00122646	0.0342331	0	0	0.000903968	0	0	0	0	0	0	0.00048639	0	0	0	0	0.318487	0	0	0	0.0336403	0.0257382	0	0	0	0.000400686	0.000385048	0
45_SRF	2.44164	0.285436	0.00307762	0.0338862	0.000626316	0	0	0	0.0551173	0	0	0	0	0	0.0338862	0.000626316	0	0	0	0	0.0372615	0	0.0210093	0	0	0	0	0	0	0	0	0	0	0	0	0	0	0	0	0.000244611	0.000293078	0.0384557	0.0383449	0	0	0	0.000510488	0	0.00126134
42_SRF	1.66787	0.705242	0.004477	0.0110303	0	0	0	0	0.0134338	0	0	0	0	0	0.0110303	0	0	0	0.000693051	0	0.134869	0	0.265967	0	0	0	0	0	0	0	0	0	0	0	0	0	0	0	0	0	0.00177641	0.0277571	0.0317369	0	0	0	0	0	0
42_DCM	0.570038	0.189161	0.0171678	0.0032817	0	0	0	0	0.0107483	0	0	0	0	0	0.0032817	0	0	0	0	0	0.0286931	0.000259415	0.0611937	0	0	0	0	0	0	0	0	0	0	0	0	0	0	0	0	0.000487321	0.00029194	0.00292415	0.00395131	0	0	0	0.000762759	0	0
41_SRF	1.52315	0.776025	0.00260279	0.0112775	0.000441404	0	0	0	0.0328843	0	0	0	0	0	0.0112775	0.000441404	0	0	0	0	0.0655581	0	0.0667232	0	0	0	0	0	0	0	0	0	0	0	0	0	0	0	0	0	0.0004131	0.0215162	0.0219919	0	0	0	0	0	0.000355577
41_DCM	1.65874	0.207942	0.0123689	0.0145347	0.00149042	0	0.000150977	0	0.151749	0	0	0	0	0	0.0145347	0.00149042	0	0	0.000181397	0	0.00452783	0.00115683	0.0204199	0	0	0	0	0.000879353	0.00104803	0	0	0	0	0.000166174	0	0	0	0	0	0.00108657	0.000371961	0.00521593	0.00721593	0	0.000160107	0	0.000971833	0	0.000160083
39_SRF	2.89651	0.616982	0.067395	0.012057	0.00065939	0	0	0	1.40956	0	0	0	0	0	0.012057	0.00065939	0	0	0.000601899	0	0.0175279	0.000274179	0.0473173	0	0	0	0.000247139	0	0	0.000347795	0	0	0.000326201	0	0	0	0	0	0	0.0625792	0.00215988	0.0441951	0.0423186	0.00122051	0.00159377	0.000312257	0.0139736	0.000516471	0.00318706
39_MES	0.0810819	0.0478994	0.000357968	6.84271e-05	3.41479e-05	0	0	0	0.00457919	0	0	0	0	0	6.84271e-05	3.41479e-05	0	0	6.23411e-05	0	0.000115266	0.000511161	0.000753976	0	0	0	0	0.000604419	0.00168083	7.20451e-05	5.73096e-05	0	0	0	0	0	0	0	0	0.000533464	0.000127833	0.000448143	0.000576725	6.32063e-05	5.50244e-05	0.000517467	5.56654e-05	0	0.000165048
39_DCM	3.02217	0.556511	0.0553842	0.0187749	0.00145746	0	0	0	1.26418	0	0	0	0	0	0.0187749	0.00145746	0	0	0.00114033	0	0.0087851	0	0.0335949	0	0.00232792	0	0.00124859	0	0.000366018	0.000878558	0	0	0.000412005	0	0.000337973	0	0	0.00498933	0	0.0348036	0.0023383	0.0245921	0.0358678	0.00115616	0.0010065	0	0.00576993	0.000326162	0.00234814
38_SRF	3.40381	0.43675	0.0673003	0.024654	0.00214689	0	0	0	0.457987	0	0	0	0	0	0.024654	0.00214689	0	0	0.00391941	0.000862433	0.00947659	0.000824021	0.0420734	0.000500547	0.00923217	0.000303674	0.00470412	0.000584615	0.000290315	0.000348423	0	0.000312733	0	0	0	0	0	0	0	0.0113517	0.00370933	0.0823574	0.0895316	0.00550219	0.00319329	0.00062564	0.00511495	0.0248353	0.000532136
38_MES	0.405214	0.177346	0.00106697	0	0.00162851	0	0	0	0.00808821	0	0	0	0	0	0	0.00162851	0	0	0	0	0	0	0.000921978	0	0.00101155	0	0	0	0.000954275	0.00171792	0	0	0	0	0	0	0	0	0	0.00127205	0.00050803	0.00254428	0.00458401	0	0.000437352	0.00102825	0	0.00127554	0.00131186
38_DCM	3.39419	0.546069	0.0315481	0.010855	0.00240759	0	0	0	0.263067	0	0	0	0	0	0.010855	0.00240759	0	0.000379073	0.00146512	0.000349252	0.0128674	0.000667394	0.0306686	0	0.000747735	0	0.000601575	0	0	0.000846588	0	0.000379934	0	0	0	0	0	0	0	0.00250745	0.00337981	0.0710916	0.0823404	0.000742725	0.00193974	0	0.00163528	0.00157146	0.000646484
37_MES	0.235684	0.0436167	0.000609225	0.00296131	0.000166046	0	0	0	0.0472547	0	0	5.94255e-05	0	0	0.00296131	0.000166046	0	0	0	0	0.000392342	0.000718049	0.000902463	0	0	0	0	0.00158707	0.0066553	0	0.000445875	0	0	0.000333239	0	0	0	0	0	0.00108948	0.000248638	0.00442051	0.00330915	0	0	6.29054e-05	0.000108271	0.0146704	0.000321024
36_SRF	0.64185	0.207441	0.00333094	0.0157908	0.0010168	0	0.000386252	0	0.125936	0	0	0	0	0	0.0157908	0.0010168	0	0	0	0	0.00128708	0	0.00431745	0	0	0	0	0	0	0	0	0	0	0	0	0	0	0.137927	0	0	0.0014274	0.0185865	0.0210367	0	0	0.000481511	0	0.0453957	0
36_DCM	1.35687	0.206238	0.00380727	0.0460926	0.00338977	0	0	0	0.257045	0	0	0	0	0	0.0460926	0.00338977	0	0	0	0	0.000817297	0	0.0065798	0	0	0	0	0	0	0	0	0	0	0	0	0	0	0	0	0.000756508	0.000906403	0.0204273	0.0245357	0	0.000390152	0.000458639	0.000394698	0.0151718	0
34_SRF	0.998235	0.62284	0.0167602	0.0171384	0.000154103	0	0	0	0.12399	0	0	0	0	0	0.0171384	0.000154103	0	0	0.000281334	0.000804768	0.000780261	0	0.00235562	0	0	0	0	0.00081829	0	0	0	0	0	0	0	0	0	0	0	0.00722227	0.00144222	0.0303358	0.0374782	0	0	0.00291904	0.00226087	0	0.000993112
34_DCM	1.07255	0.146809	0.00781215	0.000689228	0.000458603	0	0	0	0.0106768	0	0	0	0	0	0.000689228	0.000458603	0	0	0	0	0.00348303	0.00266966	0.00077891	0	0	0	0	0.000405865	0	0	0	0	0	0	0	0	0	0	0	0.000358219	0.00128759	0.00558863	0.00348542	0	0	0	0.00112137	0	0
33_SRF	2.33304	0.445284	0.0326645	0.0084564	0.00392565	0	0.000298247	0	0.54507	0	0	0	0	0.000343148	0.0084564	0.00392565	0	0.00185427	0.000716676	0.00444185	0.0129197	0	0.0126682	0	0	0	0	0.000347421	0.000690105	0	0	0	0.000388405	0	0.000318614	0	0	0.000335967	0	0.030357	0.00404132	0.138733	0.174702	0	0	0.0104104	0.0118387	0	0.00126494
32_SRF	4.65949	0.402725	0.00338138	0.00424755	0.000737285	0	0	0	0.191215	0	0	0	0	0	0.00424755	0.000737285	0	0	0	0.000641717	0.0304866	0	0.005322	0	0	0	0	0.00032625	0	0	0	0	0	0	0	0	0	0	0	0.00806259	0.0086251	0.0380122	0.051676	0	0.000297007	0.000349144	0.00360561	0	0
32_DCM	1.31565	0.119947	0.00299963	0.000305809	0	0	0	0	0.010801	0	0	0	0	0	0.000305809	0	0	0	0	0	0.0273023	0.00076148	0.00311041	0	0.000568765	0	0	0	0.000268281	0	0	0	0	0	0	0	0	0	0	0	0.0028565	0.00515008	0.00309295	0	0	0.00115631	0	0	0
31_SRF	3.69159	0.494222	0.00574338	0.00184159	0.000282778	0	0	0	0.0421335	0	0	0	0	0	0.00184159	0.000282778	0	0	0	0.000492248	0.0183744	0	0.00504296	0	0	0	0	0	0.000248553	0	0	0.000267746	0	0	0	0	0	0	0	0.00397584	0.00211716	0.0111332	0.0102681	0	0	0.00294603	0.000230482	0	0
30_DCM	31.0986	1.49421	0.0362534	0.009576	0.00251516	0	0	0	0.000936889	0	0	0	0	0	0.009576	0.00251516	0	0	0.0293871	0	0.00466945	0	0	0	0.00187475	0	0	0	0	0.046697	0.000422114	0.00190517	0	0.000841282	0	0	0	0	0	0.377598	0.00188311	0.00188617	0.00169915	0	0.00121585	0	0.0348503	0	0.00445744
25_SRF	16.144	6.14373	2.3214	0.0400481	0.0122988	0	0	0	0.00168429	0	0	0	0.000333895	0.000316194	0.0400481	0.0122988	0	0.0013669	0.0525004	0.0103898	0.00244203	0.000300819	0	0	0.0121331	0.0106425	0	0	0	0.00267112	0	0.013015	0.00178948	0.000302482	0.000293587	0	0	0	0	0.15738	0.00169267	0.00610354	0.00397103	0.00569115	0.00349725	0.045908	0.0569028	0	0.00203976
25_DCM	30.3871	4.52334	1.31481	0.00920331	0.0147691	0	0	0	0.000335453	0	0	0	0	0	0.00920331	0.0147691	0	0	0.0226882	0	0.00121592	0	0	0	0.00469877	0	0	0.00127519	0	0.000759994	0	0.00102322	0	0	0	0	0	0	0	0.0247607	0.00539396	0.00303904	0.00334609	0.00133351	0.000290222	0.014329	0.00792729	0.000282145	0.00203125
23_DCM	26.6649	4.28791	7.57764	0.0646905	0.0453097	0	0	0	0	0	0.000810782	0.000405391	0.000418231	0.000396059	0.0646905	0.0453097	0	0	0.243192	0.0181408	0	0.00301441	0	0	0.0717673	0.004999	0.00033964	0.00521289	0.00199129	0.0066916	0.000380211	0.0102963	0.000448295	0.000378884	0.000367742	0	0	0	0	0.198548	0.118732	0.0216614	0.0363488	0.0222246	0.0328545	0.110287	0.0771843	0.00070978	0.0233597
22_SRF	27.2843	5.18702	2.68426	0.152741	0.045424	0.000167058	0.000993102	0.000303112	0.00547779	0	0.00146192	0.000584768	0.00060329	0.00228523	0.152741	0.045424	0.000167058	0.00617436	0.393755	0.0779344	0.000551541	0	0.000277518	0	0.556892	0.0252384	0.220711	0.000289211	0.000287239	0.0137893	0	0.0430093	0.000969984	0	0.00053046	0	0	0.00167806	0	0.595775	0.00152918	0.00551402	0.0129701	0.267356	0.344118	0.249462	0.162477	0.00230365	0.00895048
210_SRF	2.46037	0.81572	0.000178819	0.028166	0.000846087	0.00270677	0	0	0	0	0.000244195	9.7678e-05	0	0	0.028166	0.000846087	0.00270677	0	0	0	0	0	0	0.00078588	0.00742545	0	0	0.0010628	0.00105555	0	0.0178641	0.00578867	5.40077e-05	0.0176648	0.000221516	0	0.000850381	0.106933	0.00108705	0.000682204	0	0	0	0.000757777	0.00589317	0	0.00173516	0.000213775	0.00145109
210_MES	0.878133	0.207	0	0.00349307	0.000509545	5.48385e-05	0	0	9.98968e-05	0	0	0	0	0	0.00349307	0.000509545	5.48385e-05	0	0	0	0	0	0	0.000203212	0.00109943	0	0	0.00854429	0.00905178	0	0.0458635	0.000253926	0	0.0436403	0.000174129	0	0	0.14735	4.64406e-05	0	0	0	0	0.000148918	0.000259282	0	0.000568322	0	4.32072e-05
209_SRF	1.77144	0.476155	0.00318027	0.0434909	0.0017017	0.0256413	4.23885e-05	0	0	0	0.000249596	0	0	0	0.0434909	0.0017017	0.0256413	0	0	0.000145685	0	0	0	0.00266345	0.0095131	0	0	0.000839417	0.0013241	0.00117713	0.0153097	0.041998	0.00259451	0.0178689	0.000362265	0	0.00902992	0.160152	0.0102897	0.00854184	0	0	0	0.00170398	0.00759683	0	0.0178263	0.00476337	0.0309221
209_MES	3.32992	0.726876	0	0.0299244	0.0013501	0.00141403	0	0	0	0	0.000235698	0.000235698	0	0	0.0299244	0.0013501	0.00141403	0	6.01166e-05	0.000171966	0	0	0	0.00249518	0.00380445	0	0	0.00495424	0.00573089	6.94743e-05	0.0392932	0.0137187	0.000521286	0.0402024	0.000855235	0	0.00233698	0.291568	0.002452	0.00102886	0	0	0	0.000548558	0.00259998	0	0.00322075	0.000206337	0.00111411
208_SRF	1.15273	0.37982	0.0116481	0.0607802	0.0024533	0.00224769	0	0	0	0	5.7013e-05	5.7013e-05	0	0	0.0607802	0.0024533	0.00224769	6.0198e-05	0	0.000110925	0	0	0	0.0179619	0.0261234	0	0	0.000225577	0.00011202	0.000268882	0.00139027	0.0255216	0.00258492	0.00175841	0.000103436	0	0.0124088	0.203197	0.012083	0.11234	0	0	0	0.000884604	0.0141697	0	0.0494447	0.0142745	0.0709407
206_SRF	0.849934	0.306122	0.0125662	0.0725998	0.018197	0.0546269	4.52534e-05	0	0	0	5.32932e-05	5.32932e-05	0	0	0.0725998	0.018197	0.0546269	0	0	0.000103688	0	0	0	0.00704096	0.0147069	0	0	0.000474433	0.000418843	0.00188504	0.0023492	0.046303	0.00683627	0.00313794	0.000145031	0	0.00927937	0.156091	0.00928323	0.0799324	0	0	0	0.00066151	0.00763039	0	0.042092	0.0383965	0.0358431
206_MES	0.6898	0.22228	0.00183379	0.00728338	0.00190481	0.00329884	0	0	0	0	6.95616e-05	0.000139123	0	0	0.00728338	0.00190481	0.00329884	0	0	6.76697e-05	0	0	0	0.00394712	0.00181098	0	0	0.00144494	0.00177678	0	0.00698079	0.0035335	0.000538465	0.00559114	6.31014e-05	0	0.016755	0.301684	0.017637	0.00267209	0	0	0	0.000359769	0.00162862	0	0.00221792	0.0157721	0.00137786
205_SRF	0.41018	0.121754	0.00115655	0.0231933	0.00120358	0.00102546	0	0	0	0	0	7.17903e-05	0.000148128	0	0.0231933	0.00120358	0.00102546	0	0	0.000139676	0	0	0	0.00310079	0.00441084	7.37724e-05	0	0.000213034	0.000352635	0.000169287	0.00727177	0.443379	0.00293736	0.00751478	0.000520984	0	0.00437503	0.314921	0.00701685	0.0243805	0	7.52155e-05	0	0.000148518	0.00523635	7.59944e-05	0.0300838	0.011501	0.0128627
205_MES	0.995212	0.3388	0.00109598	0.00438956	0.000955883	0.00187317	0	0	0	0	7.127e-05	0	0	0	0.00438956	0.000955883	0.00187317	0	0	0	0	0	0	0.00362155	0.0048984	0	0	0.00345433	0.00357081	0.00067224	0.0351596	0.0202887	0.000709315	0.0325057	0.00142232	0	0.0101344	0.380265	0.0102076	0.00466655	0	0	0	0.000589767	0.00417156	0	0.00396046	0.0119168	0.00166838
201_SRF	0.619958	0.111676	0.00117283	0.00140921	0.000351625	3.26824e-05	0	0	0	0	0	0	0	0	0.00140921	0.000351625	3.26824e-05	0	0	0	0	0	0	0.00324573	0.00184657	0	0	0.0002829	0.000280971	0.000202325	0.0129828	0.0167678	0.000379526	0.0134721	0.000882102	0	0.00896377	0.239978	0.0101299	0.00544322	0	0	0	0	0.00247241	0	0.00291808	0.00786177	0.00345056
201_MES	0.668836	0.261456	0.000203525	0.00225647	0.000660109	0	0	0	0	0	0	0	0	0	0.00225647	0.000660109	0	0	0	6.75935e-05	0	0	0	0.00205961	0.00159187	0	0	0.000618563	0.00157	0.00024577	0.0173997	0.00713257	0.000230511	0.0172741	0.00233212	0	0.00443607	0.298088	0.00403447	0.00151652	0	0	0	0	0.00131395	0	0.000759574	0.00498786	0.000563036
201_DCM	0.688038	0.143706	0.000612962	0.00565175	0.000825496	0.000618932	0	0	0	0	0	0.000147716	0	0	0.00565175	0.000825496	0.000618932	5.19894e-05	0	0.000143699	0	4.57662e-05	0	0.00341946	0.00235868	0	0	0.00150984	0.0014028	0.000348326	0.0136694	0.0575789	0.000980097	0.0141739	0.000714655	0	0.0124315	0.189054	0.0145809	0.00378284	0	0	0	0.000152796	0.00212827	0	0.00376786	0.00974172	0.00500955
196_SRF	2.95927	0.636957	0.00182445	0.00474301	0.00175035	4.06723e-05	0	0	0	6.61582e-05	0	7.11845e-05	0	0	0.00474301	0.00175035	4.06723e-05	0	7.26245e-05	0	0	0	0	0.00874157	0.0573018	0	0	0	0.000139864	0.000335717	0.00226994	0.0302081	0.000551027	0.00252814	0.000516588	0	0.0353246	0.399487	0.0370615	0.00689821	0	0	0	0.00279803	0.0355119	0	0.0151743	0.0400697	0.00544776
194_SRF	2.52738	0.601091	0.0017012	0.00471527	0.00109541	0.000290361	0	0	0	0	0	0	0	0	0.00471527	0.00109541	0.000290361	7.66541e-05	7.40671e-05	0	0	0	0	0.0104523	0.0345499	0	0	7.18106e-05	0	0.000256789	0.00122561	0.035802	0.000240845	0.000949922	0.000395137	0	0.037501	0.368742	0.0418725	0.00278874	0	7.60623e-05	0	0.00112643	0.0185662	0	0.00641516	0.0228797	0.00156874
194_DCM	2.67889	0.581459	0.00164755	0.00325796	0.00143075	0	0	0	0	0	0	7.75824e-05	0	0	0.00325796	0.00143075	0	0	7.91519e-05	0	0	0	0	0.00473077	0.0197132	0	0	7.67405e-05	0.000228652	0.000182945	0.0182637	0.0196225	0.000343173	0.0157346	0.00077415	0	0.0256663	0.0293131	0.0289054	0.00209968	8.11519e-05	0	0	0.000802504	0.0134135	0	0.00254434	0.0182699	0.00083822
193_SRF	3.86103	0.823595	0.00222579	0.00962215	0.00137195	0.0124907	4.96345e-05	0	0	0	0.000175358	5.84525e-05	0	0	0.00962215	0.00137195	0.0124907	6.17179e-05	0.00023854	0	0	0	0	0.0144551	0.026783	0	0	0	5.7424e-05	0.00103377	0.000219288	0.0499814	0.000452471	0.000109261	0.000159072	0	0.0522456	0.402007	0.0535118	0.00301081	0	0	5.5169e-05	0.000423238	0.0133695	0	0.00628339	0.0367919	0.00326293
191_SRF	2.70773	0.529407	0.0084575	0.00586719	0.00265012	0	0	0	0	0	0	7.64871e-05	7.89096e-05	0	0.00586719	0.00265012	0	0	0.000156069	7.44068e-05	0	0	0	0.0140567	0.0199128	7.85988e-05	0	0	0	0.000270543	0.000143473	0.0297063	0.000676655	0.000285944	6.93836e-05	0	0.0458727	0.42127	0.0491486	0.00554235	0	0	0	0.000158235	0.0070942	0	0.0183254	0.0725834	0.00364987
189_SRF	2.506	0.711086	0.0107896	0.00367571	0.00273111	0.000708498	6.1938e-05	0	0	0	0.000145884	0.000291768	0	0	0.00367571	0.00273111	0.000708498	0	0	7.09581e-05	0	0	0	0.00234745	0.00531714	0	0	0	0	0	0.000478879	0.0436134	0.000483969	0.00054538	0.000264671	0	0.0661842	0.545753	0.0700941	0.00241985	0	0	0	0.000603602	0.00282438	0	0.00285729	0.0264361	0.0206215
189_MES	3.89883	1.3641	0.000201249	0.00273134	0.000921496	0	0	0	0	0	0.000137412	0	0	0	0.00273134	0.000921496	0	0	0	0	0	0	0	0.000756441	0.00143096	0	0	0.00699993	0.00701971	0	0.0491667	0.0135239	0.000151955	0.0499583	0.00498603	6.0102e-05	0.0242584	0.737048	0.024601	0.000899735	0	0	0	0.000426413	0.00191794	0	0.00162734	0.00156383	0.00160836
189_DCM	2.27554	0.566898	0.0104669	0.00345162	0.00238499	0.000309644	0.000115046	0	0	0	0.000135485	6.77423e-05	0	0	0.00345162	0.00238499	0.000309644	0	0	0	0	0	0	0.000975315	0.00395049	0	0	0.000201021	6.65503e-05	7.98707e-05	0.00501924	0.035988	0.000674205	0.00373546	0.000675961	0	0.0783728	0.435248	0.0856166	0.00236563	0	0	0	0.000910934	0.00305006	0	0.00178964	0.0069978	0.0112835
188_SRF	1.92097	1.11008	0.000818595	0.00216983	0.000749652	0	0	0	0	0	0.000223574	0.00014905	0	0	0.00216983	0.000749652	0	0	0	7.24979e-05	0	0	0	0.000252462	0.00178497	0	0	0.000221148	7.32134e-05	0	0.00139792	0.00512635	0	0.00132339	0.000338018	0	0.0818221	0.13031	0.0801253	0.00221211	0	0	0	0.000231263	0.00140928	0	0.00108625	0.0014353	0.0052337
188_DCM	2.42424	1.27624	0.00263021	0.00257157	0.00108588	6.72862e-05	0	0	0	0	0	5.88821e-05	0	0	0.00257157	0.00108588	6.72862e-05	0	0	0	0	0	0	0.000698147	0.0020848	0	0	0.000174729	0.000115692	0	0.00154629	0.00691672	0.000130227	0.00055032	0	0	0.084811	0.228164	0.0899176	0.00200482	0	0	0	0.000852697	0.00180277	0	0.00219925	0.00144331	0.00487735
180_SRF	0.443471	0.158763	0.00152946	0.00392601	0.000458544	8.52403e-05	0	0	0	0	0.00104431	0.000820531	0	0	0.00392601	0.000458544	8.52403e-05	0	0.000228308	0	0	0	0	0.000947609	0.000543755	0	0	0	0	8.79488e-05	0	0.0204454	0.000164976	0	0	0	0.0048345	0.978943	0.00563056	0.000260489	0	0	0	0.000154318	0.00127624	0	0.00108725	0.00744435	0.0127605
180_DCM	1.49743	0.720463	0.00174481	0.00287036	0.00157365	4.12544e-05	0.000122622	0	0	0	7.22033e-05	0.00021661	0	0	0.00287036	0.00157365	4.12544e-05	0	0	0	0	0	0	0.00122299	0.00323317	0	0	0	0	0.000340522	6.77186e-05	0.0151292	0.000399224	6.74822e-05	0	0	0.0206739	0.530281	0.0211717	0.000882497	0	0	0	0.000448118	0.00234066	0	0.00092086	0.0094181	0.000520068
18_SRF	31.7797	3.44677	0.0119635	0.0121967	0.00121733	0	0	0	0.00831327	0	0	0	0.000374552	0	0.0121967	0.00121733	0	0	0.0114823	0.00388497	0.0071909	0	0	0	0.00982985	0	0	0	0	0	0	0.00230524	0.000401476	0	0.000329336	0	0	0	0	0.178446	0.000379757	0.009129	0.0137064	0	0.000326925	0.00422745	0.0300968	0	0.00294189
18_DCM	39.8773	4.83342	0.0205612	0.0215877	0.00163939	0	0	0	0.00087238	0	0.00041908	0.000838159	0	0	0.0215877	0.00163939	0	0	0.0329219	0	0.0047432	0	0	0	0.0113468	0	0	0	0	0	0	0	0	0	0	0	0	0.00160346	0	0.0296353	0.00131508	0.0166848	0.0197769	0.000866982	0.000377376	0	0.00114532	0	0.00075464
178_SRF	0.803978	0.592397	4.80627e-05	0.00143323	0.000513506	0.00135004	0	0	0	0	6.56343e-05	0.000131269	0	0	0.00143323	0.000513506	0.00135004	6.93009e-05	0	0	0	0	0	0.000333517	0.00150368	0	0	6.4922e-05	0	0	0.00153894	0.00465371	0.000725806	0.00134954	0.000714465	0	0.00850766	0.522656	0.00895581	0.00108871	0	6.87658e-05	0	6.78914e-05	0.00112296	0	0.00334832	0.000517122	0.000650035
175_ZZZ	0.612221	0.353163	0.00058481	0.000481553	0.000308975	0.0011232	0	0	0	0	0	0	0	0	0.000481553	0.000308975	0.0011232	0	0	5.97612e-05	0	0	0	0.000520272	0	0	0	0	0	0	0.000806628	0.00195034	0.000135867	0.00109089	0.000111453	0	0.00124792	0.151371	0.00160514	0.000160895	0	0	0	0.000254178	0.00044255	0	0.000615596	5.37792e-05	0.00641602
175_SRF	2.70317	1.55687	0.000242433	0.00248394	0.000666046	0.00018916	0	0	0	0	0.000264853	0	0	0	0.00248394	0.000666046	0.00018916	0	0	0.000128825	0	0	0	0.000560766	0.00165485	0.000136083	0	0.00275078	0.00357765	0.000156136	0.0285042	0.00553562	7.32209e-05	0.0293949	0.00420448	0	0.00570046	0.0124771	0.00756105	0.00161857	0	0	0	0.000547922	0.00137136	0	0.0107971	0.000521684	0.000775001
175_MIX	0.601652	0.499356	0.000238926	0.000767285	3.64672e-05	3.72845e-05	0	0	0	0	0	0	0	0	0.000767285	3.64672e-05	3.72845e-05	0	0	0	0	0	0	0.000552652	0.000543637	0	0	0.000193641	6.41071e-05	0	0.00526338	0.000621516	0.000360807	0.00469612	5.9195e-05	0	0.000757481	0.00274644	0.000568347	0	0	0	0	6.74993e-05	0.000528855	0	0.00142671	0	0.000235012
173_SRF	1.14481	0.678132	0.000101184	0.00150866	0.00158298	0.000986868	0.000234664	0	0	0	0	0	0	0	0.00150866	0.00158298	0.000986868	0	0	0	0	0	0	0.000234047	0.00122309	0	0	0	0	0	0.0023975	0.00438684	7.64004e-05	0.00180799	0.00150413	0	0.0338167	0.033902	0.0332959	0.000603162	0	0	0	0	0.000870989	0	6.29383e-05	0	0.000559838
173_DCM	2.42844	0.730316	0.00198799	0.0036057	0.00176411	0.000505021	0	0	0	0	0	0	0	0	0.0036057	0.00176411	0.000505021	0	0	0	0	0	0	0.000534693	0.0017094	0	0	0.000312248	0.000124048	0	0.00414493	0.00754989	6.98165e-05	0.00342238	0.000286357	0	0.107609	0.115286	0.114802	0.00181891	0	0	0	0.000522447	0.00108019	0	0.00529133	0.00254241	0.00233059
168_SRF	1.55958	1.93538	0.000287528	0.00208857	0.000877707	0.000411299	0	0	0	0	0.000327207	0.000458089	0	0	0.00208857	0.000877707	0.000411299	0	0	0.000318307	0	0	0	0.000443382	0.00129482	0	0	0	0	7.71577e-05	0.000613766	0.00214688	0.000361836	0.00103976	5.93637e-05	0.000457968	0.0038615	0.105476	0.00360979	0.00359932	0	0	6.17652e-05	0.000541534	0.0014143	0	0.0202097	0.000744758	0.00164977
168_MIX	1.8805	1.87033	0.000339127	0.00275509	0.00135872	0.00115765	0	0	0	0	5.78889e-05	0.000173667	0	0	0.00275509	0.00135872	0.00115765	0	0	0.00050683	0	0	0	0.000539292	0.00753544	0.000118974	0	0.000286303	5.68703e-05	0	0.00841546	0.00306309	0.000576139	0.00903533	0.000105025	0.000354476	0.024527	0.028074	0.0219602	0.0119776	0	0	0	0.00107783	0.00370111	0	0.0679762	0.00334471	0.00542053
168_DCM	1.95661	1.75449	0.000103041	0.00236361	0.00114022	0.000643185	0	0	0	0	0.000140713	0.000211069	0	0	0.00236361	0.00114022	0.000643185	0	0	0.000205329	0	0	0	0.00107254	0.00739993	0	0	6.95928e-05	0.000345592	8.29528e-05	0.00448707	0.00126574	0	0.00427414	0.000319111	0	0.0257939	0.032707	0.0243748	0.0119161	0	0	6.64041e-05	0.000727758	0.00430814	0	0.0673619	0.00246367	0.00494096
163_SRF	0.471944	0.149933	0	0.000371232	0.00018526	0.00287274	0	0	0	0	0	0	0	0	0.000371232	0.00018526	0.00287274	0	0	0.000107497	0	0	0	0.000140378	0.000575369	0	0	0.000437214	0.000217117	0	0.00217642	0.000233882	0.000183296	0.00237538	0.0002506	0	0.000106893	0.856432	5.34685e-05	0.00284592	0	0	0	0.000171454	0.000597038	0	0.0131872	9.6737e-05	0.00129339
163_MES	0.193477	0.918015	0	6.85564e-05	0	0	0	0	0	0	0	0	0	0	6.85564e-05	0	0	0	0	0	0	0	0	0	0.000318764	0	0	0.000666117	0.000541289	0	0.00126319	0.000323937	0	0.00165931	0.000833022	0	0	0.00374781	0	0.000106894	0	0	0	0	0.000220513	0	0.000780788	0	0.0002756
158_SRF	3.38835	1.23399	4.53119e-05	0.00315281	0.000449536	0.000141419	0	0	0.000450829	0	0	0.000123756	0	0	0.00315281	0.000449536	0.000141419	0	0	6.01949e-05	0	0	0	0.00010481	0.002062	0	0	0.00048965	0.000486312	0	0.00911141	0.000196449	0.00020528	0.00960009	5.61312e-05	0	0.000418994	0.286353	0.000359287	0.00162063	0	0	0	0.000384034	0.00339893	0	0.00394586	0.000270848	0.000891391
158_MES	0.658479	0.196601	4.16188e-05	0.00105014	0.000190568	0	0	0	0	0	0.000113669	5.68346e-05	0	0	0.00105014	0.000190568	0	0	0	0	0	5.28263e-05	0	4.81336e-05	0.000414299	0	0	0.0091635	0.00910102	0	0.0154583	0	0	0.0166792	0.00273248	0	0.000109956	1.62305	5.50006e-05	0.000148854	0	0	0	5.8789e-05	0.00107476	0	0.000880177	0	0.000358199
158_DCM	4.27621	1.11218	0.000236142	0.00411673	0.00129752	0	0	0	0.000201385	0	0	0	0	0	0.00411673	0.00129752	0	0	6.57998e-05	6.2741e-05	0	0	0	0.000436971	0.00476857	6.62757e-05	0	0.0013397	0.000696962	0	0.0203848	0.000409517	0.000142641	0.0216398	0	0.000112837	0.00031194	1.17214	0.000499311	0.00174548	0	0	0	0.000466991	0.00435578	0	0.00710919	0.000282304	0.00116137
155_SRF	0.000513498	0.000339356	0	0	0	0	0	0	0	0	0	0	0	0	0	0	0	0	0	0	0	0	0	0	0	0	0	0	0	0	0	0	0	0	0	0	0	0.113373	0	0	0	0	0	0	0	0	0	0	0
155_MES	19.591	4.36616	0.00179011	0.00744465	0.00153272	3.40667e-05	0	0	0.00223408	0	5.96236e-05	0	0	0	0.00744465	0.00153272	3.40667e-05	0	0.000729956	0.000116004	0	0.000277093	0	0.000252478	0.00496719	0	0	0.0107927	0.011012	0	0.00564794	0.000567877	6.59337e-05	0.00495953	0	0	5.76756e-05	0.477016	5.76996e-05	0.00218623	0.0001871	0.000312341	0.000675291	0.000185022	0.00311404	0	0.00336758	0.000208784	0.00472404
155_DCM	30.1382	5.8299	0.000943647	0.00892072	0.00127662	0	0	0	0.00201188	0	0	0	0	0	0.00892072	0.00127662	0	0	0.000657355	0	0	5.44437e-05	5.55964e-05	0.00054568	0.00463582	0	0	0.00191199	0.000920703	6.90617e-05	0.010328	0.000123975	0	0.0118249	0	0	0.000169983	1.23773	0	0.0030171	0	0.000368216	0.000497558	0.000242356	0.003112	0	0.00186761	5.12778e-05	0.00226773
138_SRF	1.89919	0.215433	0.00422513	0.00947645	0.000644881	0	0	0	0.204984	0	0	0	0	0	0.00947645	0.000644881	0	0	0	0	0.00761877	0	0.0189851	0	0	0	0	0	0	0	0	0	0	0	0	0	0	0	0	0	0.0209223	0.116469	0.291527	0	0.000346377	0	0	0	0.00692652
138_MES	0.303415	0.0513854	0.000632081	0.000260239	7.42111e-05	0	0	0	0.000621977	0	0	0	0	0	0.000260239	7.42111e-05	0	0	0	0	6.26248e-05	0.000308575	0.000126043	0	0	0	0	0.00256141	0.00287009	0	0	0	0	0	0	0	0	0.00076214	0	5.7967e-05	0.000138905	0.000834787	0.00112802	0	0	0	6.04869e-05	0	0
138_DCM	9.497	0.882445	0.0102681	0.0058884	0.00244879	0	0	0	0.0278211	0	0	0	0	0	0.0058884	0.00244879	0	0	0	0	0.00165317	0.00162916	0.00249547	0	0	0	0	0.000866874	0	0	0.000410975	0	0	0	0	0	0	0.0934697	0	0.000382554	0.00137506	0.0206595	0.0314319	0	0.000394587	0	0.000399184	0	0.00236717
137_SRF	6.43683	0.622528	0.0215151	0.0506378	0.0141103	0	0.000389823	0	0.139524	0	0	0	0	0	0.0506378	0.0141103	0	0	0	0	0.000865986	0	0.0422664	0	0.00430262	0	0	0	0	0	0	0	0	0.000429061	0	0	0	0	0	0.000400788	0.0249704	0.106297	0.222278	0.0014246	0.00082679	0	0.00167284	0	0.01736
137_MES	0.671942	0.141894	0.00114414	0.00153628	0.000255555	0	0	0	0.00273681	0	0	0	0	0	0.00153628	0.000255555	0	0	0	0.000111215	7.18855e-05	0.000495887	0.00119363	0	0.000396845	0	0	0.00263862	0.00254575	0.000269585	0.000107223	0	0	0.000213698	0	0	0	13.1717	0	0.000133078	0.000797228	0.00283477	0.00586269	3.94186e-05	0.000205895	0.000484077	0	0	0.000754837
137_DCM	18.8245	1.05922	0.0234066	0.00907824	0.00103552	0	0	0	0.0144648	0	0	0	0	0	0.00907824	0.00103552	0	0	0	0	0.000436924	0	0.000439693	0	0.000964818	0	0	0	0.000455095	0	0	0	0	0.000865914	0	0	0	0.00265867	0	0.000404427	0.00775296	0.00582418	0.0633975	0.00766683	0.00208574	0.000490374	0	0	0.000417086
125_SRF	11.105	0.333099	0.007672	0.00335208	0.000167282	0	0	0	0.0467341	0	0	0	0	0	0.00335208	0.000167282	0	0	0	0	1.16009	0.000278228	0	0	0	0	0	0	0	0	0	0	0	0	0	0	0	0.000286328	0	0.00601061	0.0241096	0.0624105	0.118943	0	0	0.000950605	0	0	0.0024256
125_MIX	1.28611	0.0533951	0.00253265	0.000148962	0	0	0	0	0	0	0	0	0	0	0.000148962	0	0	0	0	0	0.00426576	0.784377	0.000252517	0	0	0	0	0.0271052	0.0271817	0	0	0	0	0	0	0	0	0	0	0	0.00055657	0.00362359	0.00552419	0	0	0.000563248	0	0	0
124_SRF	10.4043	0.462461	0.00877958	0.0121673	0.000279172	0	0	0	0.0603146	0	0	0	0	0	0.0121673	0.000279172	0	0	0.000509663	0	1.09218	0.000464326	0.000711236	0	0	0	0	0	0.000490767	0	0	0	0	0.000233447	0	0	0	0	0	0.00654191	0.0436322	0.0434415	0.0825116	0	0	0.00502371	0	0	0.00652179
124_MIX	6.80179	0.348465	0.00383938	0.00293566	0.000244168	0	0	0	0.0254665	0	0	0	0	0	0.00293566	0.000244168	0	0	0.00044576	0	0.40138	0.0142138	0.000829411	0	0	0	0	0.000432179	0.00171693	0	0	0	0	0	0	0	0	0	0	0.00228866	0.0274214	0.0219728	0.037114	0	0	0.00277504	0	0	0.00118015
123_SRF	9.00627	0.536867	0.00901532	0.0296411	0.00688004	0	0	0	0.0217837	0	0	0	0	0	0.0296411	0.00688004	0	0	0	0	0.758248	0	0.00233707	0	0.00128206	0	0	0	0	0	0	0	0	0	0	0	0	0	0	0.00214962	0.028331	0.0257974	0.045317	0	0	0.0182452	0	0	0.00332536
123_MIX	4.57118	0.191617	0.00522849	0.000159912	0.000159605	0	0	0	0.00356713	0	0	0	0	0	0.000159912	0.000159605	0	0	0	0	0.0476789	0.616395	0	0	0	0	0	0.0220351	0.0232877	0	0	0	0	0	0	0	0	0	0	0.000249337	0.000597481	0.00478763	0.0075476	0	0	0.000906976	0	0	0
122_SRF	8.24686	0.560657	0.00350325	0.00598756	0.000471794	0	0	0	0.0436426	0	0	0	0	0	0.00598756	0.000471794	0	0	0.000574213	0	1.23369	0	0.000267105	0	0	0	0	0	0	0	0	0.00029781	0	0	0	0	0	0	0	0.00294818	0.0621102	0.0551351	0.110226	0	0	0	0.000512724	0	0.00785453
122_MES	0.215368	0.0244944	0.000218564	0.000334236	0.000266875	0	0	0	0.000745577	0	0	0	0	0	0.000334236	0.000266875	0	0	0	0	0.0154268	0.00110969	0	0	0	0	0	0.000177139	0.000234575	0	0	0	0	0	0	0	0	0	0	0.000104229	0.000999051	0.000312711	0.00061975	0	0	0.000505519	0	0	0.000268729
122_DCM	5.54552	0.245532	0.000522467	0.00159795	0	0	0	0	0.00779741	0	0	0	0	0	0.00159795	0	0	0	0	0	0.0148047	0.00232107	0.00169301	0	0	0	0	0.00176434	0.00175231	0	0	0	0	0	0	0	0	0	0	0.00155722	0.00223892	0.0123341	0.0306397	0	0	0	0	0	0
111_SRF	68.6927	0.54615	0.0521059	0.0124257	0.00492136	0	0	0	0.155455	0	0	0	0	0	0.0124257	0.00492136	0	0.000371934	0	0	0.00265792	0	0.00300911	0	0.000733655	0	0	0	0	0.000415323	0	0.00074556	0	0.000329224	0	0	0	0.345032	0	0.0138388	0.0840096	0.125481	0.277944	0	0	0	0.00417167	0	0.000317155
111_MES	0.336705	0.0697732	0.000333518	0.000127507	0	0	0	0	0.000197519	0	0	0	0	0	0.000127507	0	0	0	0	0	0.000143191	0.000670274	0	3.21438e-05	0	0	0	0.00901017	0.00943347	0	7.11937e-05	0	0	0.000283781	0	0	0	0.119624	0	9.94054e-05	0.000357305	0.000994128	0.00214933	0	0	0	0	0	0
111_DCM	55.1087	0.630971	0.0205799	0.000365948	0.000182622	0	0	0	0.0911552	0	0	0	0	0	0.000365948	0.000182622	0	0	0	0	0	0.000607485	0	0	0.000340307	0	0	0.000969728	0.00128416	0	0	0	0	0	0	0	0	0.00531395	0	0.00199707	0.00854561	0.00753238	0.0231324	0	0	0	0.000297698	0	0.000882678
11_SRF	10.5801	2.85766	0.592333	0.0738284	0.0666013	0	0.00107659	0	0	0	0.00126785	0	0.00523203	0.00123867	0.0738284	0.0666013	0	0.0508698	0.0763164	0.0197339	0	0	0	0	0.0792178	0.00130286	0	0	0	0.146495	0	0.0187841	0.00420609	0	0	0	0	0	0	0.549007	0	0.0332086	0.0191461	0.00131145	0.0102752	0.220104	0.247167	0	0.0319624
109_SRF	4.01277	1.49112	0.0244062	0.0475764	0.0106432	0	0	0	0.284381	0	0	0	0	0	0.0475764	0.0106432	0	0	0.00112099	0.000356293	0	0.000340424	0.0125147	0	0	0	0	0	0	0.0557057	0	0	0	0	0	0	0	0.00840803	0	0.0019185	0.00306484	0.0606291	0.0753582	0	0.000659614	0.0108556	0.000667299	0	0.000329758
109_DCM	7.62514	1.25256	0.0408245	0.0826844	0.0118913	0	0.000180685	0	0.185595	0	0	0	0	0	0.0826844	0.0118913	0	0	0.00173672	0.000827994	0.000200695	0.000197779	0.00747276	0	0.00199429	0	0	0	0	0.00376324	0	0	0	0.000198873	0	0	0	0	0	0.00204345	0.00689985	0.0387912	0.0644673	0.000440206	0.000766444	0.000900986	0.00155075	0	0.000191583
102_SRF	28.6913	12.2908	0.00633715	0.102476	0.0177109	0	0	0	0.37003	0	0.000467783	0.000233892	0	0	0.102476	0.0177109	0	0	0.00477246	0.000796357	0	0	0.00677098	0	0.03824	0	0	0	0	0.00551534	0.000438728	0.000990077	0	0.000437197	0	0	0	0.131327	0	0.00449226	0.134314	0.663843	0.642833	0.00374999	0.00294863	0.000123794	0.00479409	0	0.00621227
102_MES	15.1579	11.0104	0.00386283	0.064979	0.00773829	0	0	0	0.142752	0	0	0.000329692	0	0	0.064979	0.00773829	0	0	0.00369998	0.00160363	0	0	0.00187757	0	0.0140765	0	0	0.00423949	0.00550615	0.00155488	0.000309214	0.000348902	0	0.00061627	0	0	0	0.204986	0	0.000575661	0.0634545	0.25354	0.290013	0.00204618	0.000593768	0	0.000901029	0	0.00207788
102_DCM	25.3548	19.4329	0.0323654	0.0935894	0.0267205	0	0	0	0.13299	0	0.000803603	0.000803603	0	0	0.0935894	0.0267205	0	0.00296974	0.00368937	0.0109445	0	0	0.00305098	0	0.177411	0	0	0.000397441	0	0.0341092	0.000376845	0.00425212	0	0.000751059	0	0	0	0.162575	0	0.0199947	0.0109275	0.33762	0.306419	0.00457181	0.0231563	0.000425331	0.0043924	0.000351748	0.0311117
100_SRF	42.5342	0.375354	0.0662992	0.0119738	0.00194851	0	9.86902e-05	0.000120488	0.276776	0	0	0	0	0	0.0119738	0.00194851	0	0	0	0	0.000548098	0.000108027	0.00187534	0	0	0	0	0	0	0.000137032	0.000218009	0	0	0	0	0	0	0.0937179	0	0.0154229	0.0556795	0.0177782	0.0197451	0.000240441	0.000209316	0	0.00550562	0	0.000209285
100_dDCM	1.00557	0.345621	0.000884428	0.000450833	0	0	0	0	0.00125708	0	0	0	0	0	0.000450833	0	0	0	0	0	0	0.00149679	0	0	0.00167698	0	0	0.00676978	0.0201709	0	0	0	0	0.000376267	0	0	0	0	0	0	0.000421114	0.002109	0.000759952	0	0.000725057	0	0.000366752	0	0
100_DCM	17.0423	1.13709	0.0500322	0.00993893	0.000935834	0	0.000284395	0	0.0362539	0	0	0	0	0	0.00993893	0.000935834	0	0	0	0	0	0	0	0	0.000697551	0	0	0.000662573	0	0	0	0	0	0.000313022	0	0	0	0.235788	0	0.000292395	0.00245231	0.00491261	0.00727046	0	0.000904777	0	0	0	0.000301548
[truncated: 246 more columns]
